# Supplementary material for: Metabolic alterations provide insights into Stylosanthes roots responding to phosphorus deficiency
Source: BMC Plant Biol. 2020 Feb 22;20:85. doi: 10.1186/s12870-020-2283-z (PMC7036231; doi:10.1186/s12870-020-2283-z)
Supplement: Supplementary file 3 — Additional file 3: Table S2 General information of identified metabolites from metabolomic analysis in stylo roots. [file 12870_2020_2283_MOESM3_ESM.xlsx]

## Sheet: Sheet1
Additional file 3: Table S2 General information of identified metabolites from metabolomic analysis in stylo roots
Index	Compounds	Class	Intensity (+Pi-R1)	Intensity (+Pi-R2)	Intensity (+Pi-R3)	Intensity (-Pi-R1)	Intensity (-Pi-R2)	Intensity (-Pi-R3)	Fold_Change ( -Pi/+Pi)
Stg0333	Palmatine	Alkaloids	1010	461	353	1700	1530	1670	2.6864
Stg0112	Piperidine	Alkaloids	934000	916000	912000	2390000	2430000	2440000	2.62853
Stg0525	Cocamidopropyl betaine	Alkaloids	1500000	2280000	1550000	4070000	3780000	3780000	2.18199
Stg0347	Quinine	Alkaloids	278000	222000	418000	599000	624000	594000	1.9793
Stg0311	Chinese bittersweet alkaloid II	Alkaloids	11400000	9700000	9520000	14000000	19800000	17500000	1.67538
Stg0158	Harmine	Alkaloids	2900	1300	2650	3040	4290	2760	1.47299
Stg0414	Papaverine	Alkaloids	142000	102000	100000	110000	154000	144000	1.18605
Stg0584	Etamiphylline	Alkaloids	340000	363000	263000	397000	364000	382000	1.18323
Stg0358	Harmaline	Alkaloids	101000	218000	276000	250000	199000	227000	1.13613
Stg0452	4-Hydroxyquinoline	Alkaloids	1260000	1530000	952000	1140000	2040000	1000000	1.11705
Stg0408	Methylergonovine	Alkaloids	21200000	24600000	26000000	24800000	25200000	25300000	1.04875
Stg0359	Picolinamide	Alkaloids	2510000	2340000	2020000	2270000	2400000	2150000	0.992722
Stg0074	Trigonelline	Alkaloids	2960000	2700000	2660000	1760000	2610000	2000000	0.765625
Stg0052	Betaine	Alkaloids	204000	244000	213000	157000	174000	130000	0.697428
Stg0293	4beta-Hydroxy-11-O-(2'-pyrolylcarboxy)epilupinine	Alkaloids	83900	97800	68700	57000	54500	56500	0.670927
Stg0482	Hyoscyamine	Alkaloids	6860000	9510000	6240000	4670000	4410000	5860000	0.66077
Stg0506	Harman	Alkaloids	3340	6590	2980	2020	2370	2220	0.512006
Stg0370	Aminophylline	Alkaloids	3430	6420	3770	709	2150	2430	0.388326
Stg0098	Pipecolate	Alkaloids	5190000	5040000	4920000	1050000	1150000	1370000	0.235644
Stg0186	Hydrastine	Alkaloids	33500	29200	26300	8730	4850	6410	0.224607
Stg0086	Colchicine	Alkaloids	9760	10600	7490	796	1250	3690	0.205961
Stg0342	N-acetyl-l-leucine	Amino acid derivatives	19400	9820	22500	42100	80500	83600	3.98685
Stg0152	N-Propionylglycine	Amino acid derivatives	47700	47000	41300	191000	118000	212000	3.83088
Stg0413	N-(3-Indolylacetyl)-L-alanine	Amino acid derivatives	212000	84500	168000	303000	524000	821000	3.5479
Stg0243	Tryptamine	Amino acid derivatives	310000	160000	208000	539000	586000	923000	3.02065
Stg0183	Homocystine	Amino acid derivatives	2000000	1220000	1820000	4960000	4240000	4870000	2.79167
Stg0107	Nα-Acetyl-L-arginine	Amino acid derivatives	26800	28500	17200	70600	68500	61800	2.77103
Stg0046	trans-4-Hydroxy-L-proline	Amino acid derivatives	1570000	1230000	1100000	2900000	2080000	5330000	2.64359
Stg0176	L-beta-Homoisoleucine	Amino acid derivatives	18800	13000	24700	31300	52000	57000	2.48319
Stg0740	Acetyl tryptophan	Amino acid derivatives	14700000	13100000	14800000	34400000	29200000	36000000	2.33803
Stg0499	4-Hydroxy-6-methylquinoline-3-carboxylic acid	Amino acid derivatives	1140	2630	2360	5800	4490	2520	2.08972
Stg0675	Kinurenine	Amino acid derivatives	9030	12300	9660	20200	20200	17900	1.88125
Stg0626	L-Threonine-O-hexosyl-O-hexoside	Amino acid derivatives	5130	3660	9420	12000	13800	6360	1.76606
Stg0076	Methionine	Amino acid derivatives	127000	108000	171000	190000	288000	239000	1.76601
Stg0699	Pyrrole-2-carboxylic acid	Amino acid derivatives	56200	25500	31300	35300	87000	70400	1.70531
Stg0126	L-Dopa	Amino acid derivatives	7020	5690	3430	7400	11900	8150	1.70074
Stg0241	N-Acetyl-L-tyrosine	Amino acid derivatives	22600	17300	29300	33800	32700	49100	1.67052
Stg0201	N'-Formylkynurenine	Amino acid derivatives	62400	79400	53800	110000	102000	107000	1.63088
Stg0200	Tryptophanamide	Amino acid derivatives	28800	18800	18600	26400	35300	45300	1.61631
Stg0043	L-Homoserine	Amino acid derivatives	80200	68000	91200	123000	149000	102000	1.56224
Stg0081	Aspartic acid O-rutinoside	Amino acid derivatives	53100	106000	154000	159000	215000	85500	1.46758
Stg0715	N-Phenylacetylglycine	Amino acid derivatives	29400	24200	29200	31900	50100	35600	1.42029
Stg0024	Agmatine	Amino acid derivatives	163000	99400	123000	154000	137000	234000	1.36222
Stg0284	Spermidine derivative	Amino acid derivatives	10200	8470	7920	13500	10100	12600	1.36141
Stg0624	D-Aspartic acid	Amino acid derivatives	266000	210000	325000	337000	360000	342000	1.29713
Stg0053	beta-Homothreonine	Amino acid derivatives	750000	404000	695000	868000	628000	892000	1.29151
Stg0172	6-Fluoro-DL-tryptophan	Amino acid derivatives	65300	58300	72800	124000	45200	83400	1.28615
Stg0175	5-Hydroxy-L-tryptophan	Amino acid derivatives	46300	38500	49900	67500	47800	51400	1.23756
Stg0547	Cystathionine	Amino acid derivatives	269000	264000	355000	322000	371000	337000	1.15991
Stg0634	L-Glutamine O-hexside	Amino acid derivatives	84400	70000	77300	101000	89900	64500	1.10229
Stg0016	1,5-Diaminopentane	Amino acid derivatives	98500	95000	101000	117000	77000	117000	1.05603
Stg0003	D-3-Methylhistidine	Amino acid derivatives	33100	64300	53100	56800	47000	51200	1.0299
Stg0611	2,6-Diaminooimelic Acid	Amino acid derivatives	8870	7150	11400	7340	11400	8870	1.00693
Stg0192	Homoserine	Amino acid derivatives	28900000	29100000	28200000	28000000	27900000	28300000	0.976798
Stg0013	Methylserine	Amino acid derivatives	11300000	12600000	15600000	13700000	13000000	11700000	0.972152
Stg0004	N-Acetyltryptamine	Amino acid derivatives	1370000	789000	1390000	937000	1490000	682000	0.876021
Stg0001	Spermine	Amino acid derivatives	25100000	23500000	22900000	20400000	19900000	20500000	0.85035
Stg0090	5-Methoxy-N,N-dimethyltryptamine	Amino acid derivatives	49000	17900	23400	15300	17900	42000	0.83278
Stg0008	O-Phosphoserine	Amino acid derivatives	19900000	18600000	16900000	15200000	14400000	14600000	0.797834
Stg0161	N-methyltyramine	Amino acid derivatives	2370000	2530000	1900000	1480000	2280000	1510000	0.775
Stg0263	N-[Methyl(7H-purin-6-yl)carbamoyl]-L-threonine	Amino acid derivatives	174000	92000	135000	124000	110000	76600	0.774564
Stg0197	N-Acetylmethionine	Amino acid derivatives	13100	15600	16700	7310	13400	13200	0.746916
Stg0027	Methylhistidine	Amino acid derivatives	119000	124000	119000	81400	92800	95600	0.745304
Stg0153	Leu-pro	Amino acid derivatives	1140000	987000	1120000	776000	797000	798000	0.730213
Stg0134	γ-Glu-Cys	Amino acid derivatives	6650	8160	6080	2960	7180	4280	0.690282
Stg0270	Eflornithine	Amino acid derivatives	8590	15500	7040	7980	10100	3350	0.688403
Stg0639	DL-homocysteine	Amino acid derivatives	116000	87400	166000	74600	91800	79200	0.664862
Stg0207	3-(2-Naphthyl)-D-alanine	Amino acid derivatives	808000	305000	654000	169000	410000	557000	0.642898
Stg0129	Glutathione oxidized	Amino acid derivatives	41200	52800	44300	33400	26400	27800	0.633406
Stg0475	N8-Acetyl-spermidine	Amino acid derivatives	2660	25800	2180	15100	2500	1510	0.623695
Stg0238	N-(9H-Purin-6-ylcarbamoyl)threonine	Amino acid derivatives	162000	330000	258000	167000	183000	112000	0.616
Stg0135	N6-Acetyl-L-lysine	Amino acid derivatives	139000	179000	131000	85100	89000	100000	0.610468
Stg0120	Phenylglycine	Amino acid derivatives	2080000	1210000	1540000	649000	1020000	1190000	0.591925
Stg0647	N-Acetylaspartate	Amino acid derivatives	380000	380000	342000	205000	195000	241000	0.58167
Stg0341	Tyrosine methyl ester	Amino acid derivatives	3020	2040	938	1460	855	1130	0.574358
Stg0683	Asp-phe	Amino acid derivatives	86000	82400	78600	47100	52800	41700	0.573279
Stg0137	Nα-Acetyl-L-glutamine	Amino acid derivatives	130000	123000	117000	73300	68700	63500	0.555405
Stg0617	D(-)-Glutamic acid	Amino acid derivatives	693000	575000	1050000	402000	416000	454000	0.548749
Stg0063	L-Homocitrulline	Amino acid derivatives	35500	39400	39900	16100	18600	27300	0.54007
Stg0257	Malonyl tyramine	Amino acid derivatives	24200	21000	20000	10300	9240	15600	0.538957
Stg0686	2,3-dimethylsuccinic acid	Amino acid derivatives	40700	69600	65700	31200	30100	27800	0.50625
Stg0103	S-Sulfo-L-cysteine	Amino acid derivatives	8630	4340	5150	1720	5250	2100	0.500552
Stg0009	N-Tigloylglycine	Amino acid derivatives	109000	108000	100000	42700	56000	55000	0.484858
Stg0208	Xanthurenic acid O-hexoside	Amino acid derivatives	111000	122000	89100	54300	51900	49100	0.482148
Stg0069	Glycyl-L-proline	Amino acid derivatives	18500	18000	18200	6350	7470	10500	0.444607
Stg0189	N-Glycyl-L-leucine	Amino acid derivatives	135000	159000	129000	68300	72900	42700	0.434752
Stg0264	Quisqualate	Amino acid derivatives	200000	204000	198000	92700	75600	76300	0.406312
Stg0147	L-Tyramine	Amino acid derivatives	225000	126000	271000	77600	76300	96500	0.402572
Stg0324	Phe-Phe	Amino acid derivatives	95900	141000	86700	39500	48500	38700	0.391533
Stg0145	S-(methyl)glutathione	Amino acid derivatives	97800	99300	101000	28400	32000	46500	0.358604
Stg0028	Spermidine	Amino acid derivatives	932000	994000	1060000	366000	372000	204000	0.315472
Stg0262	N-Methyltryptamine	Amino acid derivatives	38600	15300	22800	6020	3740	14200	0.312386
Stg0051	O-Acetyl-L-serine	Amino acid derivatives	2600000	2540000	2470000	814000	824000	689000	0.305782
Stg0061	Glu-Glu	Amino acid derivatives	52300	46100	62900	17300	17300	14100	0.301922
Stg0042	5-Aminovaleric acid	Amino acid derivatives	582000	570000	454000	142000	135000	161000	0.272727
Stg0041	Guanidineacetic acid	Amino acid derivatives	558000	598000	494000	149000	141000	149000	0.266061
Stg0149	S-(5'-Adenosy)-L-homocysteine	Amino acid derivatives	52500	40400	48800	19100	8090	9900	0.26175
Stg0045	Saccharopine	Amino acid derivatives	93700	71600	111000	20000	16300	20900	0.207021
Stg0115	Pyroglutamic acid	Amino acid derivatives	4460000	4450000	4360000	970000	876000	837000	0.202185
Stg0136	D-Pipecolinic acid	Amino acid derivatives	5530000	5380000	5210000	1070000	1110000	988000	0.196526
Stg0389	N-Acetylphenylalanine	Amino acid derivatives	15200	188000	29000	6000	17400	4560	0.120413
Stg0075	2-Aminoadipic acid	Amino acid derivatives	627000	688000	861000	112000	51600	92700	0.117785
Stg0616	Citrulline (Cit)	Amino acids	16500	11500	26800	96400	107000	77700	5.12956
Stg0681	Tryptophan (Trp)	Amino acids	4870000	5110000	4720000	16300000	13000000	13800000	2.93197
Stg0654	Theanine (Thea)	Amino acids	21400	25300	34300	34200	78100	79200	2.3642
Stg0144	Isoleucine (Ile)	Amino acids	5540000	4420000	4650000	9290000	11200000	13000000	2.29227
Stg0148	Leucine (Leu)	Amino acids	5110000	4350000	5360000	9220000	11200000	12300000	2.20783
Stg0039	Asparagine (Asn)	Amino acids	841000	937000	1030000	2130000	1870000	1910000	2.1047
Stg0108	Methionine (Met)	Amino acids	932000	843000	885000	1530000	1720000	2120000	2.0188
Stg0048	Aspartate (Asp)	Amino acids	818000	634000	873000	1300000	1360000	1430000	1.75914
Stg0196	L-Kynurenine	Amino acids	21500	27100	20000	41300	36300	36900	1.6691
Stg0066	Proline (Pro)	Amino acids	2490000	2130000	2570000	3640000	3350000	3400000	1.44506
Stg0077	Valine (Val)	Amino acids	4800000	4510000	4340000	5710000	5840000	6850000	1.34799
Stg0037	Threonine (Thr)	Amino acids	66000	78600	102000	104000	105000	114000	1.30981
Stg0195	Phenylalanine (Phe)	Amino acids	22100000	22600000	22500000	21200000	20800000	22200000	0.955357
Stg0025	Lysine (Lys)	Amino acids	1530000	1300000	1190000	1110000	1070000	1140000	0.825871
Stg0026	Histidine (His)	Amino acids	1160000	1210000	767000	934000	615000	977000	0.805228
Stg0038	Glutamine (Gln)	Amino acids	1820000	1420000	1540000	1190000	1060000	1230000	0.728033
Stg0130	Tyrosine (Tyr)	Amino acids	6480000	5020000	8070000	4610000	4290000	5290000	0.725089
Stg0044	Alanine (Ala)	Amino acids	53100	37500	62800	34400	29600	39600	0.675359
Stg0030	Arginine (Arg)	Amino acids	2800000	2440000	3130000	1630000	1770000	1840000	0.626045
Stg0036	Serine (Ser)	Amino acids	39200	33600	70100	30800	33100	20800	0.592722
Stg0050	Cystine (Cys)	Amino acids	15700	7660	8030	2510	7950	3270	0.4374
Stg0049	Glutamate (Glu)	Amino acids	2400000	2290000	2820000	1160000	1050000	805000	0.401465
Stg0271	Feruloylcholine	Cholines	7800	2300	42200	238000	176000	202000	11.7782
Stg0275	Coumaroyl choline	Cholines	325000	248000	586000	4560000	2070000	4710000	9.7843
Stg0224	Caffeoylcholine	Cholines	5600	1890	7530	42400	9230	42700	6.28029
Stg0276	Sinapoylcholine	Cholines	7230	4720	11200	21300	1200	37300	2.58315
Stg0088	Acetylcholine	Cholines	114000	78700	136000	235000	359000	224000	2.48859
Stg0146	Nicotinoylcholine	Cholines	9440	17400	8260	14100	17000	18700	1.4188
Stg0068	Choline	Cholines	1150000	1280000	1110000	1100000	1200000	1380000	1.03955
Stg0101	Phosphocholine (PCho)	Cholines (P-containing)	434000	409000	513000	15700	22100	26900	0.0477139
Stg0072	Glycero-3-phosphocholine (GPC)	Cholines (P-containing)	209000	84700	84900	1800	3310	1370	0.0171157
Stg0236	Delphinidin 3-glucoside	Flavonoids-Anthocyanin	82300	76400	66700	246000	217000	183000	2.86602
Stg0314	Peonidin-3-glucoside	Flavonoids-Anthocyanin	256000	200000	246000	740000	522000	736000	2.84615
Stg0233	Pelargonin	Flavonoids-Anthocyanin	9550	24900	13000	28300	32700	15300	1.60801
Stg0220	Cyanin	Flavonoids-Anthocyanin	187	266	427	482	455	253	1.35227
Stg0251	Cyanidin 3-rutinoside (Keracyanin)	Flavonoids-Anthocyanin	223	337	526	708	318	287	1.20902
Stg0256	Pelargonidin 3-glucoside	Flavonoids-Anthocyanin	15600	59800	45100	54000	46900	43200	1.19585
Stg0313	Rosinidin O-hexoside	Flavonoids-Anthocyanin	110000	105000	118000	135000	125000	127000	1.16216
Stg0320	Malvidin 3-O-hexoside	Flavonoids-Anthocyanin	97100	94000	115000	85000	49100	91200	0.736034
Stg0721	Delphinidin-3-O-(6''-O-alpha-rhamnopyranosyl-beta-glucopyranoside)	Flavonoids-Anthocyanin	11400	2260	1620	1880	1820	1630	0.348822
Stg0515	Isoliquiritigenin	Flavonoids-Chalcones	59500	73400	56600	137000	90400	133000	1.90185
Stg0492	Naringenin chalcone	Flavonoids-Chalcones	146000	144000	128000	108000	121000	108000	0.80622
Stg0400	3,4,2',4',6'-Pentamethoxychalcone	Flavonoids-Chalcones	105000	335000	97100	97200	286000	21000	0.75256
Stg0409	4-Hydroxy-2',3,4',6'-tetramethoxychalcone	Flavonoids-Chalcones	693	508	1630	519	282	581	0.488167
Stg0493	Phloretin	Flavonoids-Chalcones	4970	4810	3300	1250	3080	963	0.404664
Stg0032	Protocatechuic acid O-hexoside	Flavonoids-Flavanols	2410	639	14100	1120000	1200000	849000	184.792
Stg0230	Protocatechuic acid	Flavonoids-Flavanols	12100	16500	13200	101000	81400	92300	6.57177
Stg0306	L-Epicatechin	Flavonoids-Flavanols	15500	13200	15300	26000	18400	28200	1.65
Stg0291	Protocatechuic aldehyde	Flavonoids-Flavanols	2310000	1740000	1780000	2570000	2420000	1850000	1.17324
Stg0690	O-Caffeoyl protocatechuic acid	Flavonoids-Flavanols	486000	443000	428000	293000	396000	263000	0.701548
Stg0478	Liquiritigenin	Flavonoids-Flavanones	102000	83800	95800	368000	472000	560000	4.97159
Stg0724	Isohemiphloin	Flavonoids-Flavanones	31300	32900	33800	129000	174000	126000	4.37755
Stg0760	Naringenin-7-O-glucoside (Prunin )	Flavonoids-Flavanones	19500	17100	19500	49500	37900	69800	2.80214
Stg0376	Naringenin C-hexoside	Flavonoids-Flavanones	17000	13400	21900	41600	38900	45000	2.39962
Stg0477	Eriodictyol	Flavonoids-Flavanones	1030	1610	488	3680	1430	2130	2.31458
Stg0468	6-Prenylnaringenin	Flavonoids-Flavanones	252000	241000	387000	541000	522000	526000	1.80568
Stg0737	Eriodictyol 7-O-glucoside	Flavonoids-Flavanones	1520	1690	1330	1640	3710	1870	1.59031
Stg0459	Naringenin O-malonylhexoside	Flavonoids-Flavanones	328000	286000	284000	398000	402000	423000	1.36192
Stg0786	Homoeriodictyol	Flavonoids-Flavanones	16700	11500	13600	16300	20000	17900	1.29665
Stg0450	Eriodictyol O-malonylhexoside	Flavonoids-Flavanones	4570	5230	4850	7790	3710	3220	1.00478
Stg0787	Hesperetin	Flavonoids-Flavanones	15000	11100	10600	12900	11900	11500	0.989101
Stg0763	Neohesperidin	Flavonoids-Flavanones	39400	32900	27300	34200	43100	18400	0.960843
Stg0540	Genkwanin	Flavonoids-Flavanones	59200	58500	50400	50400	55900	52300	0.943486
Stg0756	Hesperidin	Flavonoids-Flavanones	39300	31200	33500	39400	30300	23400	0.895192
Stg0494	Naringenin	Flavonoids-Flavanones	145000	154000	120000	115000	123000	115000	0.842482
Stg0396	Hesperetin 5-O-glucoside	Flavonoids-Flavanones	67500	21100	38700	44700	23000	22500	0.708562
Stg0323	Hesperetin C-hexosyl-O-hexoside	Flavonoids-Flavanones	3350	2550	1530	2610	1780	694	0.684253
Stg0377	Hesperetin C-hexoside	Flavonoids-Flavanones	74800	77100	66300	42400	29400	74900	0.672319
Stg0757	Naringenin 7-O-neohesperidoside (Naringin)	Flavonoids-Flavanones	131000	99100	130000	60300	112000	59400	0.643432
Stg0752	Naringin	Flavonoids-Flavanones	132000	139000	197000	88400	136000	64200	0.616667
Stg0259	Eriodictiol C-hexosyl-O-hexoside-O-hexoside	Flavonoids-Flavanones	608	368	345	218	176	406	0.605602
Stg0753	Hesperetin O-malonylhexoside	Flavonoids-Flavanones	233000	272000	199000	107000	212000	58300	0.535937
Stg0792	4'-Hydroxy-5,7-dimethoxyflavanone	Flavonoids-Flavanones	1050000	884000	913000	570000	504000	426000	0.52687
Stg0522	7-O-Methyleriodictyol	Flavonoids-Flavanones	611	565	912	494	346	216	0.505747
Stg0735	Hesperetin O-hexoside	Flavonoids-Flavanones	32900	36000	34000	13400	27600	9820	0.493878
Stg0550	5,7-Dimethoxyflavanone	Flavonoids-Flavanones	84.7	199	468	67.5	154	138	0.478249
Stg0736	Velutin O-glucuronic acid	Flavonoids-Flavones	41700	17000	56300	565000	134000	2680000	29.3826
Stg0775	Tricin O-hexoside	Flavonoids-Flavones	324	257	303	1680	2380	830	5.53167
Stg0085	5-Methoxyflavanone	Flavonoids-Flavones	124000	195000	121000	543000	988000	726000	5.12955
Stg0725	Apigenin 6-C-glucoside (Isovitexin)	Flavonoids-Flavones	285000	353000	343000	1390000	1820000	1550000	4.85219
Stg0728	Apigenin 8-C-glucoside (Vitexin)	Flavonoids-Flavones	156000	158000	150000	580000	785000	749000	4.55603
Stg0382	Chrysoeriol C-hexoside	Flavonoids-Flavones	1590	1660	3410	11200	7810	11200	4.53604
Stg0287	C-pentosyl-luteolin O-hexoside	Flavonoids-Flavones	3480	3150	3420	17300	6760	21400	4.52338
Stg0469	Chrysin O-hexoside	Flavonoids-Flavones	7910	2240	4350	16500	18400	18700	3.69655
Stg0424	Apigenin 7-O-glucoside (Cosmosiin)	Flavonoids-Flavones	13200	20800	21300	61200	63900	55600	3.26763
Stg0462	2,3-dihydroflavone	Flavonoids-Flavones	2520	5910	2340	6970	11000	13600	2.93129
Stg0371	Acacetin O-Glucuronic acid	Flavonoids-Flavones	8870	6370	9770	23600	21300	24600	2.77889
Stg0446	Apigenin O-malonylhexoside	Flavonoids-Flavones	46100	40900	67500	148000	129000	145000	2.73139
Stg0490	O-methylChrysoeriol 7-O-hexoside	Flavonoids-Flavones	2010	1690	1050	3620	4850	3660	2.55368
Stg0701	Acacetin O-malonyl hexoside	Flavonoids-Flavones	56800	52400	73700	112000	223000	121000	2.49317
Stg0285	2',6-Dihydroxyflavone	Flavonoids-Flavones	1080	5320	9650	14600	5740	14900	2.19564
Stg0436	Chrysoeriol 7-O-hexoside	Flavonoids-Flavones	21100	22600	20700	38200	47300	55600	2.19099
Stg0399	Chrysoeriol O-feruloylhexosyl-O-hexoside	Flavonoids-Flavones	246	453	485	917	669	993	2.17821
Stg0204	2',3',6-Trimethoxyflavone	Flavonoids-Flavones	14400	10500	21700	29200	41400	27300	2.10086
Stg0391	Isorhoifolin	Flavonoids-Flavones	2520000	2120000	2540000	5640000	4600000	4540000	2.0585
Stg0455	Chrysoeriol O-malonylhexoside	Flavonoids-Flavones	4840	3020	6860	8620	8070	13100	2.02378
Stg0379	Apigenin 5-O-glucoside	Flavonoids-Flavones	1630000	1070000	1700000	2460000	2060000	4280000	2
Stg0349	C-hexosyl-apigenin O-rhamnoside	Flavonoids-Flavones	2180000	1570000	2280000	4410000	3340000	3750000	1.90713
Stg0419	methylChrysoeriol 8-C-hexoside	Flavonoids-Flavones	728	1660	235	2820	1270	847	1.8822
Stg0548	Kumatakenin	Flavonoids-Flavones	7040	7360	6360	12200	14200	12400	1.86898
Stg0212	3, 5, 7-Trihydroxy-6-methoxy-4'-prenyloxyflavone	Flavonoids-Flavones	4170	2210	2870	8340	3740	5160	1.86378
Stg0461	Tricetin O-malonylhexoside	Flavonoids-Flavones	33900	33100	27700	59800	48400	63900	1.81732
Stg0404	methylChrysoeriol 6-C-hexoside	Flavonoids-Flavones	1080	1220	1060	354	3610	1310	1.56964
Stg0759	7-Hydroxyflavone	Flavonoids-Flavones	48400	34200	67800	81400	4240	149000	1.56011
Stg0449	Tricetin	Flavonoids-Flavones	4200	2600	1000	4820	3030	4290	1.55641
Stg0318	Apigenin di-C,C-hexoside	Flavonoids-Flavones	31800	27700	51600	66500	40000	66400	1.55626
Stg0730	Tricin O-sinapic acid	Flavonoids-Flavones	14900	17800	18100	24300	31600	18700	1.4685
Stg0501	Diosmetin (5,7,3'-trihydroxy-4'-methoxyflavone)	Flavonoids-Flavones	3630	3810	4180	5670	4930	6120	1.4389
Stg0353	Luteolin O-rutinoside	Flavonoids-Flavones	44200	33800	63700	69500	72200	60400	1.42625
Stg0339	Apigenin O-hexosyl-O-hexoside	Flavonoids-Flavones	1210000	1150000	1300000	1870000	1500000	1640000	1.36885
Stg0497	Apigenin	Flavonoids-Flavones	80700	78100	65200	95000	107000	104000	1.36607
Stg0539	Nobiletin	Flavonoids-Flavones	46300	23500	30400	70200	18000	43800	1.31737
Stg0354	C-hexosyl-apigenin O-hexoside	Flavonoids-Flavones	46300	35500	76100	66100	78800	61400	1.30652
Stg0672	3,3',4',5-tetrahydroxy-7-methoxyflavone	Flavonoids-Flavones	26700	22100	17300	26100	35100	24100	1.29047
Stg0356	Luteolin O-hexosyl-O-pentoside	Flavonoids-Flavones	8190	1270	786	8330	1810	2950	1.27757
Stg0429	Selgin O-malonylhexoside	Flavonoids-Flavones	22300	22400	26700	29000	25500	30800	1.19468
Stg0500	Chrysoeriol	Flavonoids-Flavones	3850	3780	3140	4320	3330	5180	1.19127
Stg0785	Tricin	Flavonoids-Flavones	445	305	571	150	1120	290	1.18092
Stg0471	Selgin O-hexoside derivative	Flavonoids-Flavones	9450	4530	11800	13700	7030	9650	1.17843
Stg0702	5,3'-Dihydroxyflavone	Flavonoids-Flavones	2810	3470	1400	2660	3060	3010	1.13672
Stg0553	Tangeretin	Flavonoids-Flavones	52100	8840	15800	52100	10700	23700	1.12718
Stg0303	C-hexosyl-luteolin O-hexoside	Flavonoids-Flavones	7730	21200	22100	21900	33800	1690	1.12463
Stg0322	Luteolin C-hexoside	Flavonoids-Flavones	3470	5590	1290	6230	3410	1960	1.12077
Stg0451	Tricin O-gluconic-O-hexoside	Flavonoids-Flavones	1960	2080	954	1040	2410	2090	1.10933
Stg0489	Chrysin O-malonylhexoside	Flavonoids-Flavones	2380	1690	1750	2050	2420	1930	1.09966
Stg0425	Chrysoeriol O-hexoside	Flavonoids-Flavones	17700	11100	8030	15400	13800	11200	1.09693
Stg0731	Tricin O-saccharic acid	Flavonoids-Flavones	645000	822000	581000	568000	1290000	388000	1.09668
Stg0428	Luteolin O-malonylhexoside	Flavonoids-Flavones	25800	22300	23700	36500	17800	22700	1.07242
Stg0357	Chrysoeriol C-hexosyl-O-rhamnoside	Flavonoids-Flavones	56400	49100	69300	74000	63700	46400	1.0532
Stg0384	Selgin 7-O-hexoside	Flavonoids-Flavones	23500	5670	11100	16400	14700	9410	1.00596
Stg0372	Cynaroside (Luteolin 7-O-glucoside)	Flavonoids-Flavones	26600	29700	15900	40900	18400	12000	0.987535
Stg0802	Velutin	Flavonoids-Flavones	3190	3070	2240	2900	2950	2090	0.934118
Stg0346	3,4',5,7-tetrahydroxy-3'-methoxyflavone	Flavonoids-Flavones	1500	605	392	479	759	1050	0.9163
Stg0334	C-hexosyl-apigenin O-pentoside	Flavonoids-Flavones	21700	20300	9100	21300	8200	16700	0.90411
Stg0361	Luteolin C-hexosyl-O-hexoside	Flavonoids-Flavones	1140	1860	1220	1660	865	1200	0.882701
Stg0310	Apigenin C-hexosyl-O-hexoside	Flavonoids-Flavones	4250	9470	8530	6790	10600	686	0.812404
Stg0406	Chrysoeriol 5-O-hexoside	Flavonoids-Flavones	56500	75500	191000	40300	92500	102000	0.726935
Stg0748	Rhoifolin (Apigenin 7-O-neohesperidoside)	Flavonoids-Flavones	522000	314000	776000	279000	562000	245000	0.673697
Stg0432	3',7-Dimethoxy-3-hydroxyflavone	Flavonoids-Flavones	84400	80500	74200	57200	42700	58700	0.663321
Stg0435	Tricin 7-O-hexoside	Flavonoids-Flavones	11600	16800	9400	9200	7440	7790	0.646296
Stg0430	Tricin 5-O-hexoside	Flavonoids-Flavones	11400	15300	13000	10100	8920	2040	0.530479
Stg0348	Selgin 5-O-hexoside	Flavonoids-Flavones	2340	4940	3710	1910	1570	2280	0.524113
Stg0405	Chrysoeriol 7-O-rutinoside	Flavonoids-Flavones	104000	93200	106000	57900	46700	47700	0.502309
Stg0795	Chrysin	Flavonoids-Flavones	5850	10400	6470	2290	5020	3880	0.492518
Stg0441	Tricetin O-hexoside	Flavonoids-Flavones	88300	110000	70500	45900	46500	32200	0.463542
Stg0237	Luteolin C-hexosyl-O-hexosyl-O-hexoside	Flavonoids-Flavones	1090	1380	93.2	360	233	306	0.350733
Stg0453	Tricin O-malonylhexoside	Flavonoids-Flavones	11300	9090	11200	2320	2830	5450	0.335549
Stg0505	Baicalein	Flavonoids-Flavones	25300	42700	13500	11600	6720	4820	0.283926
Stg0325	Dihydromyricetin (Ampelopsin)	Flavonoids-Flavonols	31000	20700	22800	89500	208000	158000	6.11409
Stg0437	Isorhamnetin O-hexoside	Flavonoids-Flavonols	996	6750	7140	24500	17100	14100	3.74177
Stg0277	Quercetin O-hexosyl-O-malonylhexoside	Flavonoids-Flavonols	1530	2340	573	7310	4200	4240	3.5449
Stg0778	Quercetin	Flavonoids-Flavonols	1090	983	1410	3030	3510	3510	2.88544
Stg0427	Resokaempferol 7-O-hexoside	Flavonoids-Flavonols	20400	20000	13500	71400	43700	39200	2.86271
Stg0708	Syringetin-3-O-galactoside	Flavonoids-Flavonols	3410	5190	10700	15300	14900	19100	2.5544
Stg0498	Kaempferol	Flavonoids-Flavonols	15300	16500	11700	50400	24800	32000	2.46437
Stg0729	Kaempferitrin (Kaempferol 3,7-dirhamnoside)	Flavonoids-Flavonols	3370	3500	4600	10200	6490	9220	2.25894
Stg0373	Kaempferol 3-O-robinoside (Biorobin)	Flavonoids-Flavonols	3460	592	366	2230	2360	4260	2.00317
Stg0335	Quercetin O-hexoside	Flavonoids-Flavonols	122000	142000	178000	431000	212000	193000	1.8914
Stg0723	Isorhamnetin-3-Galactoside-6''-Rhamnoside	Flavonoids-Flavonols	31900	22800	57800	66100	82300	33000	1.61244
Stg0411	Kaempferol 3-O-glucoside (Astragalin)	Flavonoids-Flavonols	12800	11300	12500	23800	13500	18900	1.53552
Stg0395	Isorhamnetin O-rutinoside	Flavonoids-Flavonols	8790	5250	8540	9240	9970	9960	1.29185
Stg0421	Quercetin 3-O-a-L-rhamnoside (Quercitrin)	Flavonoids-Flavonols	404	930	277	870	670	454	1.23774
Stg0362	Isorhamnetin 3-O-neohesperidoside	Flavonoids-Flavonols	7780	5860	7210	6680	10600	8090	1.21679
Stg0766	Isorhamnetin O-acetyl-hexoside	Flavonoids-Flavonols	5130	4760	7170	6250	7460	5820	1.14478
Stg0769	Dihydrokaempferol (Aromadendrin)	Flavonoids-Flavonols	2740	2910	2150	1760	4490	2670	1.14359
Stg0385	Nicotiflorin (Kaempferol 3-O-rutinoside)	Flavonoids-Flavonols	3380	1370	3220	3370	1440	4270	1.13927
Stg0392	methylQuercetin O-hexoside	Flavonoids-Flavonols	6940	4910	6140	6410	7590	6370	1.1323
Stg0330	Quercetin O-malonylhexosyl-hexoside	Flavonoids-Flavonols	622	2940	1720	659	3750	1520	1.12249
Stg0744	Isorhamnetin-3-O-rutinoside	Flavonoids-Flavonols	4960	3850	3440	4330	5760	3460	1.10612
Stg0431	Kaempferol 5-O-glucoside	Flavonoids-Flavonols	56000	66200	46600	65500	58100	53400	1.04858
Stg0410	Quercetin-3-O-α-arabinofuranoside (Avicularin)	Flavonoids-Flavonols	2670	513	354	1010	1390	1290	1.04326
Stg0527	3,7-Di-O-methylquercetin	Flavonoids-Flavonols	432	2550	790	1600	479	1170	0.861347
Stg0438	Quercetin-3-beta-O-galactoside	Flavonoids-Flavonols	110000	87500	81200	75200	83700	76700	0.845353
Stg0496	Pinobanksin	Flavonoids-Flavonols	147000	147000	121000	118000	122000	108000	0.838554
Stg0456	Quercetin-3-(6''-malonyl)-Glucoside	Flavonoids-Flavonols	1490	921	2850	2390	771	955	0.782361
Stg0321	Quercetin O-hexosyl-O-hexoside	Flavonoids-Flavonols	1590	651	2990	1320	1110	1480	0.747467
Stg0386	Quercetin 7-O-hexoside	Flavonoids-Flavonols	89600	55900	61100	44500	16500	88300	0.722652
Stg0739	Nicotiflorin	Flavonoids-Flavonols	26700	1030	3110	8640	8780	3310	0.672179
Stg0387	Syringetin-3-O-glucoside	Flavonoids-Flavonols	2570	12200	6100	6490	2510	4970	0.669382
Stg0363	Hyperin (Quercetin-3-O-galactoside)	Flavonoids-Flavonols	172000	73000	98500	156000	30800	40700	0.6623
Stg0771	Myricetin-3-Xyloside	Flavonoids-Flavonols	730	487	388	263	389	333	0.613707
Stg0776	Kaempferol-3-Glucoside-6''-p-coumaroyl	Flavonoids-Flavonols	7140	7030	9010	3570	4880	5280	0.592321
Stg0317	Syringetin O-hexoside	Flavonoids-Flavonols	1730	5300	660	597	2070	1700	0.56788
Stg0745	Kaempferol-3-O-galactoside（Trifolin）	Flavonoids-Flavonols	49900	57700	60300	27500	24700	20100	0.430613
Stg0369	Quercetin 3-O-glucoside (Isoquercitrin)	Flavonoids-Flavonols	173000	137000	107000	36900	39700	101000	0.425899
Stg0378	Quercetin 7-O-rutinoside	Flavonoids-Flavonols	19900	6830	8090	6450	3400	1510	0.326249
Stg0726	Myricitrin	Flavonoids-Flavonols	3630	1910	1170	711	1150	272	0.317884
Stg0746	Quercetin O-acetylhexoside	Flavonoids-Flavonols	6680	2390	1690	1260	561	1500	0.308643
Stg0403	Quercetin 3-alpha-L-arabinofuranoside (Avicularin)	Flavonoids-Flavonols	1600	388	3640	492	827	412	0.307569
Stg0718	Quercetin-3-O-rutinoside (Rutin)	Flavonoids-Flavonols	23800	3590	6190	3590	3000	1930	0.253722
Stg0734	Quercetin 3-O-galactoside (Hyperin)	Flavonoids-Flavonols	34300	18300	19000	3170	8580	2250	0.195531
Stg0329	Rotenone	Flavonoids-Isoflavones	3960	2580	11400	48900	14600	105000	9.39242
Stg0332	Daidzein 7-O-glucoside (Daidzin)	Flavonoids-Isoflavones	419000	411000	408000	3050000	2520000	3010000	6.93053
Stg0473	Daidzein	Flavonoids-Isoflavones	45900	33700	43400	208000	206000	320000	5.96748
Stg0537	Medicarpin	Flavonoids-Isoflavones	1160000	1200000	656000	5440000	3980000	3890000	4.41313
Stg0523	Formononetin (4'-O-methyldaidzein)	Flavonoids-Isoflavones	736000	639000	536000	1050000	1430000	1180000	1.91523
Stg0768	2'-Hydroxydaidzein	Flavonoids-Isoflavones	6930	7040	6340	13900	14400	9930	1.88232
Stg0393	Genistein 7-O-beta-D-glucoside	Flavonoids-Isoflavones	598000	530000	431000	1040000	837000	981000	1.83323
Stg0444	Demethyltexasin	Flavonoids-Isoflavones	13100	10400	6130	13600	8780	27300	1.67668
Stg0484	Calycosin	Flavonoids-Isoflavones	61500	62900	56400	93800	100000	84100	1.53706
Stg0495	Genistein	Flavonoids-Isoflavones	71600	73800	65200	81000	88500	95900	1.26021
Stg0544	Biochanin A	Flavonoids-Isoflavones	57100	53200	42200	47900	51800	55200	1.01574
Stg0797	Prunetin	Flavonoids-Isoflavones	459000	355000	313000	277000	398000	276000	0.843833
Stg0480	Glycitein（7,4'-Dihydroxy-6-methoxyisoflavone）	Flavonoids-Isoflavones	23300	19000	19600	14600	15300	19300	0.79483
Stg0187	2'-Deoxyadenosine	Nucleotide and its derivates	578000	329000	673000	4080000	4110000	5980000	8.96835
Stg0178	Deoxyguanosine	Nucleotide and its derivates	216000	227000	161000	709000	651000	761000	3.51159
Stg0226	Ectoine	Nucleotide and its derivates	406000	370000	328000	1300000	1040000	1530000	3.50543
Stg0202	Thymidine	Nucleotide and its derivates	62000	46800	52800	150000	180000	174000	3.11881
Stg0662	Uridine	Nucleotide and its derivates	177000	253000	187000	674000	452000	675000	2.91896
Stg0179	1-Methyladenosine	Nucleotide and its derivates	455	343	374	1060	1010	1020	2.63652
Stg0143	5-Methylcytosine	Nucleotide and its derivates	6490	6900	6890	16400	13900	18700	2.41617
Stg0663	Inosine	Nucleotide and its derivates	828000	880000	573000	1720000	1590000	1690000	2.19202
Stg0658	Cytosine arabinoside	Nucleotide and its derivates	246000	457000	252000	648000	728000	712000	2.18639
Stg0659	2,6-Dihydroxypurine	Nucleotide and its derivates	43500	45400	57700	96400	89100	113000	2.03615
Stg0059	Methylcytosine	Nucleotide and its derivates	9820	7260	10600	9350	21100	18500	1.76842
Stg0165	Thymine	Nucleotide and its derivates	276000	179000	234000	168000	421000	573000	1.6865
Stg0125	Uracil	Nucleotide and its derivates	166000	242000	133000	256000	333000	270000	1.5878
Stg0133	Adenine	Nucleotide and its derivates	6760000	6650000	5270000	6990000	12500000	8740000	1.51124
Stg0184	Adenosine	Nucleotide and its derivates	23000000	16400000	20000000	30000000	27800000	31000000	1.49495
Stg0128	Hypoxanthine	Nucleotide and its derivates	72800	85000	73000	102000	119000	118000	1.4688
Stg0668	Xanthosine	Nucleotide and its derivates	494000	638000	305000	644000	781000	653000	1.44607
Stg0160	Allopurinol	Nucleotide and its derivates	262000	341000	177000	329000	375000	348000	1.34872
Stg0157	Deoxyadenosine	Nucleotide and its derivates	3700	5030	3040	1970	8820	4830	1.3271
Stg0124	Cytidine	Nucleotide and its derivates	205000	174000	186000	208000	142000	299000	1.14867
Stg0709	Acetyl N'-formylkynurenine	Nucleotide and its derivates	18300	16000	10800	16800	15500	19500	1.14856
Stg0109	xanthine	Nucleotide and its derivates	91900	85500	80900	86100	106000	99400	1.12853
Stg0194	6-Methylmercaptopurine	Nucleotide and its derivates	14700000	14700000	13400000	12900000	13200000	13300000	0.920561
Stg0532	2'-Deoxycytidine	Nucleotide and its derivates	127000	178000	156000	141000	132000	141000	0.898048
Stg0218	N2, N2-Dimethyguanosine	Nucleotide and its derivates	226000	204000	189000	208000	119000	213000	0.872375
Stg0162	Guanosine	Nucleotide and its derivates	7290000	8380000	6210000	5240000	7400000	5390000	0.82404
Stg0181	5-Methyluridine	Nucleotide and its derivates	39300	41100	34900	28200	27500	27500	0.721596
Stg0216	1,7-Dimethylguanosine	Nucleotide and its derivates	85500	88200	77400	60400	46400	66300	0.689367
Stg0012	5-Ethyl-2'-deoxyuridine	Nucleotide and its derivates	802000	677000	673000	435000	429000	497000	0.632435
Stg0536	6-Benzylaminopurine	Nucleotide and its derivates	131000	125000	144000	99800	76800	64400	0.6025
Stg0240	Threonyl carbamoyl adenosine	Nucleotide and its derivates	1630000	1590000	1500000	1030000	901000	882000	0.595975
Stg0034	Cytosine	Nucleotide and its derivates	105000	69500	80500	34000	53400	64200	0.59451
Stg0022	N6-Methyl-2'-deoxyadenosine	Nucleotide and its derivates	282000	270000	262000	125000	162000	176000	0.568796
Stg0141	Guanine	Nucleotide and its derivates	2130000	1350000	1650000	593000	1030000	1270000	0.563938
Stg0210	Succinyladenosine	Nucleotide and its derivates	766000	832000	766000	462000	384000	402000	0.527919
Stg0166	5-Methylcytidine	Nucleotide and its derivates	1250000	1210000	1060000	549000	591000	580000	0.488636
Stg0307	N6-Benzyladenine	Nucleotide and its derivates	39100	15100	49100	19400	2640	27600	0.480542
Stg0190	Guanine derivative	Nucleotide and its derivates	25500	23200	23000	21700	5270	7120	0.475453
Stg0054	2-Hydroxy-6-aminopurine	Nucleotide and its derivates	177000	126000	131000	43700	42500	89800	0.40553
Stg0171	5,6-Dihydro-5-methyluracil	Nucleotide and its derivates	22100	22300	22600	9840	5960	10800	0.397015
Stg0033	2'-Deoxyinosine-5'-monophosphate	Nucleotide and its derivates (P-containing)	9560	7480	41600	4940000	6070000	4120000	258.015
Stg0198	Adenosine O-ribose	Nucleotide and its derivates (P-containing)	322000	321000	299000	1110000	1090000	1190000	3.59873
Stg0415	2'-Deoxycytidine-5'-diphosphate	Nucleotide and its derivates (P-containing)	9730	5920	6470	27300	25300	21400	3.34539
Stg0665	Adenosine 3',5'-cyclicmonophosphate	Nucleotide and its derivates (P-containing)	341000	193000	229000	214000	416000	553000	1.55046
Stg0119	2'-Deoxyadenosine-5'-monophosphate	Nucleotide and its derivates (P-containing)	355000	355000	355000	295000	236000	277000	0.758685
Stg0576	Orotidine 5'-monophosphate	Nucleotide and its derivates (P-containing)	459000	176000	208000	153000	217000	54900	0.504033
Stg0070	β-Nicotinamide mononucleotide	Nucleotide and its derivates (P-containing)	63700	180000	51500	43100	26800	41400	0.377033
Stg0123	Adenosine diphosphate	Nucleotide and its derivates (P-containing)	28300	42100	45700	13300	11500	13900	0.333333
Stg0164	Guanosine 3',5'-cyclic monophosphate	Nucleotide and its derivates (P-containing)	1610000	1700000	1500000	166000	245000	360000	0.160291
Stg0139	Guanosine 5'-monophosphate	Nucleotide and its derivates (P-containing)	65700	41300	56000	7850	3520	8940	0.124601
Stg0122	Inosine 5'-monophosphate	Nucleotide and its derivates (P-containing)	194000	113000	177000	26500	10300	23200	0.123967
Stg0096	Adenosine monophosphate	Nucleotide and its derivates (P-containing)	766000	528000	656000	86600	41700	65100	0.0991795
Stg0106	Nicotinic acid adenine dinucleotide	Nucleotide and its derivates (P-containing)	70900	38200	77400	7420	3420	3700	0.0779625
Stg0640	Uridine 5'-monophosphate	Nucleotide and its derivates (P-containing)	172000	262000	169000	20200	6600	13600	0.0669983
Stg0656	Uridine 5'-diphospho-D-glucose	Nucleotide and its derivates (P-containing)	9260000	10100000	11400000	682000	514000	421000	0.0525683
Stg0657	Cytidylic acid	Nucleotide and its derivates (P-containing)	113000	91200	89000	2760	1060	1980	0.0197817
Stg0609	Nicotinic acid mononucleotide	Nucleotide and its derivates (P-containing)	199000	158000	151000	554	1240	1010	0.00551969
Stg0014	2-Phosphoglycerate	Organic acid and its derivatives	91200	85800	154000	783000	855000	1330000	8.96677
Stg0632	Anthranilate-O-Hex-O-Hex	Organic acid and its derivatives	5770	3500	4660	10500	41400	15200	4.81694
Stg0635	o-Hydroxybenzoate	Organic acid and its derivatives	2150	522	3880	11500	5970	11700	4.45208
Stg0612	4-Hydroxy-3-methoxymandelate	Organic acid and its derivatives	21100	24400	34500	89200	108000	108000	3.815
Stg0554	Taurocholate	Organic acid and its derivatives	79400	48500	51700	76200	366000	128000	3.17483
Stg0667	Diethyl phosphate	Organic acid and its derivatives	314000	118000	164000	382000	675000	604000	2.78691
Stg0102	6-Aminocaproic acid	Organic acid and its derivatives	843000	841000	853000	2380000	2140000	2520000	2.77493
Stg0661	Tartaric acid	Organic acid and its derivatives	712000	796000	1030000	2140000	1920000	2570000	2.61229
Stg0040	5-Aminolevulinate	Organic acid and its derivatives	1530000	1280000	1350000	3350000	1550000	4930000	2.36298
Stg0470	DL-3,4-Dihydroxymandelic acid	Organic acid and its derivatives	24000	7380	13200	23900	33000	36000	2.08389
Stg0084	4-Guanidinobutyric acid	Organic acid and its derivatives	283000	269000	329000	552000	752000	516000	2.06583
Stg0676	2-Methylsuccinic acid	Organic acid and its derivatives	354000	318000	297000	499000	685000	603000	1.84417
Stg0767	Benzoic acid	Organic acid and its derivatives	311000	163000	148000	293000	409000	434000	1.82637
Stg0286	Dl-2-Aminooctanoic acid	Organic acid and its derivatives	1800	5360	5980	9340	8750	5740	1.81355
Stg0520	Fusaric acid	Organic acid and its derivatives	213	614	266	828	325	747	1.73833
Stg0154	Succinic acid	Organic acid and its derivatives	26900	19100	16600	42900	33700	24300	1.61182
Stg0688	Benzoylformic acid	Organic acid and its derivatives	6390	8400	6190	6100	13400	12800	1.53956
Stg0591	N-Acetylmuramate	Organic acid and its derivatives	255000	89200	83400	71200	221000	344000	1.48784
Stg0749	4-Hydroxy-3-methoxybenzoate	Organic acid and its derivatives	85200	65400	96500	90900	194000	80900	1.48037
Stg0694	Phenyllactic acid-O-Hex	Organic acid and its derivatives	4490	6000	5670	8480	5150	9800	1.44988
Stg0402	m-Anisic-acid	Organic acid and its derivatives	2820000	2620000	2450000	3310000	4040000	3470000	1.37136
Stg0331	2,3-Diphosphoglycerate	Organic acid and its derivatives	7630	2630	12100	4850	8670	15500	1.29785
Stg0653	Citric Acid	Organic acid and its derivatives	1550000	1740000	1870000	2060000	2530000	2020000	1.28101
Stg0272	N-Acetylhistidine	Organic acid and its derivatives	8330	5670	8360	8710	11700	8120	1.27594
Stg0308	o-Anisic acid	Organic acid and its derivatives	3530	521	934	1850	1510	2860	1.24774
Stg0742	3,4-Dihydroxybenzoic acid	Organic acid and its derivatives	17400	14300	14600	30100	17600	9850	1.24298
Stg0747	Homogentisate	Organic acid and its derivatives	102000	76400	99400	67800	204000	53100	1.16955
Stg0244	2,5-dihydroxy benzoic acid	Organic acid and its derivatives	43200	53700	59700	55500	74700	40200	1.08812
Stg0476	Sebacate	Organic acid and its derivatives	8880	9510	7190	7710	8790	11200	1.08288
Stg0664	4-Acetamidobutyric acid	Organic acid and its derivatives	36100	24000	36600	29600	44200	30700	1.08066
Stg0064	D-2-Aminobutyric acid	Organic acid and its derivatives	817000	791000	724000	743000	898000	831000	1.06003
Stg0625	D-glucoronic acid	Organic acid and its derivatives	306000	347000	419000	406000	323000	392000	1.04571
Stg0738	L-(-)-3-Phenyllactic acid	Organic acid and its derivatives	7530	6910	9670	4440	10800	9890	1.04231
Stg0700	Terephthalic acid	Organic acid and its derivatives	408000	737000	491000	480000	574000	610000	1.01711
Stg0646	Isocitrate	Organic acid and its derivatives	3120000	2980000	3140000	3270000	3240000	2690000	0.995671
Stg0290	4-Hydroxybenzoic acid	Organic acid and its derivatives	55600	56400	40300	55700	56400	39100	0.992777
Stg0673	2,5-dihydroxybenzoic acid O-hexside	Organic acid and its derivatives	33000	33300	27000	27300	25000	39100	0.979636
Stg0773	Chenodeoxycholic acid	Organic acid and its derivatives	106	53.6	32.8	64.1	86.3	31.8	0.946985
Stg0666	Etidronate	Organic acid and its derivatives	98800	92000	95300	94900	83100	82800	0.911569
Stg0249	Urocanic acid	Organic acid and its derivatives	834000	793000	876000	711000	785000	726000	0.887735
Stg0713	Phenylpyruvic acid	Organic acid and its derivatives	149000	483000	200000	199000	261000	264000	0.870192
Stg0649	Citramalate	Organic acid and its derivatives	57600	81300	65800	46200	36300	90600	0.845628
Stg0015	2-Picolate	Organic acid and its derivatives	59300000	60200000	60900000	50600000	50000000	50700000	0.838692
Stg0507	Tianshic acid	Organic acid and its derivatives	10800	14400	10800	11400	8770	9740	0.830833
Stg0266	Hypotaurine	Organic acid and its derivatives	4590	2450	1220	3100	2450	1260	0.824455
Stg0132	Quinic acid	Organic acid and its derivatives	136000	118000	181000	111000	139000	69100	0.733563
Stg0607	Arachidonic acid	Organic acid and its derivatives	283000	270000	242000	181000	173000	173000	0.662893
Stg0704	Phthalic acid	Organic acid and its derivatives	10300	25600	21300	10700	15900	9940	0.638811
Stg0443	Quisqualate	Organic acid and its derivatives	1160000	2010000	960000	856000	1090000	684000	0.636804
Stg0440	Azelaic Acid	Organic acid and its derivatives	1160000	2000000	849000	813000	1050000	654000	0.627837
Stg0685	Adipic Acid	Organic acid and its derivatives	35000	52100	53400	35100	22000	25300	0.586477
Stg0680	Syringic acid O-hexoside	Organic acid and its derivatives	254000	192000	197000	114000	141000	92600	0.540591
Stg0810	Chrysophanic acid	Organic acid and its derivatives	195000	266000	216000	144000	94800	111000	0.516691
Stg0519	Dodecanedioic aicd	Organic acid and its derivatives	18200	21500	17500	9940	9030	10500	0.51521
Stg0255	Kynurenic acid	Organic acid and its derivatives	198000	186000	191000	96600	87800	85100	0.468696
Stg0138	2-Picolinic acid	Organic acid and its derivatives	186000	196000	166000	61300	86100	89700	0.432664
Stg0670	Glutaric acid	Organic acid and its derivatives	936000	843000	662000	326000	389000	315000	0.421958
Stg0660	L(-)-Malic acid	Organic acid and its derivatives	10700	5790	8470	934	3710	3230	0.315465
Stg0099	DL-Pipecolinic acid	Organic acid and its derivatives	4380000	4540000	5050000	1380000	1490000	1480000	0.311382
Stg0608	3-Amino-3-(4-hydroxyphenyl)propionate	Organic acid and its derivatives	1310000	1410000	1350000	364000	361000	461000	0.2914
Stg0296	Tuberonic acid hexoside	Organic acid and its derivatives	674000	616000	538000	195000	163000	164000	0.285558
Stg0080	a-Aminoadipate	Organic acid and its derivatives	753000	689000	805000	88500	86000	115000	0.128838
Stg0696	2-Isopropylmalate	Organic acid and its derivatives	864000	1130000	730000	87200	114000	93900	0.108333
Stg0637	Argininosuccinate	Organic acid and its derivatives	75200	82900	59600	1560	651	1620	0.0175976
Stg0374	Phellodensin F	Others	15200	9400	21400	143000	86500	167000	8.61957
Stg0035	Myoinositol	Others	568000	520000	783000	6130000	2830000	4980000	7.45056
Stg0242	4-Methyl-5-thiazoleethanol	Others	41500	29900	39600	134000	230000	350000	6.43243
Stg0784	3,4-Dimethoxycinnamic acid	Others	20400	15400	28200	79100	103000	159000	5.32969
Stg0465	(-)-10-Methoxyvincamedine N-oxide	Others	5260	7860	11900	32300	35300	34500	4.08074
Stg0279	Procyanidin B1	Others	19600	21100	21900	80000	42000	75100	3.14856
Stg0368	9alpha-Hydroxyfraxinellone	Others	7120	5190	7960	23800	13300	22400	2.93537
Stg0555	Denin	Others	457000	448000	503000	1010000	2150000	966000	2.9304
Stg0458	N,N-Didesvenlafaxine	Others	6370	6760	3910	21000	9460	10000	2.37441
Stg0575	Griseofulvin	Others	11800	12300	9550	37800	22700	17500	2.31798
Stg0472	trans-2-Hexenal	Others	2170000	720000	1160000	2120000	3160000	3030000	2.05185
Stg0018	4-methylumbelliferyl phenylphosphonate	Others	235000	245000	252000	467000	488000	530000	2.02869
Stg0602	Metolachlor-OXA	Others	330000	225000	359000	519000	581000	670000	1.93654
Stg0781	pinoresinol	Others	43200	41000	44600	77300	93800	73600	1.89984
Stg0790	Emodin	Others	54300	44000	39700	66800	109000	82500	1.87174
Stg0488	Sulindac	Others	514000	488000	1080000	1120000	1580000	962000	1.75889
Stg0319	(-)-trans-Carveol	Others	7660	9090	12000	16500	20500	12900	1.73565
Stg0023	Lapachol	Others	305000	362000	343000	464000	541000	694000	1.68218
Stg0710	Vanillic acid	Others	610000	426000	565000	603000	1260000	806000	1.66708
Stg0082	Allantoin	Others	9200	12300	8690	19200	16500	13900	1.64293
Stg0121	2-[6-(diethylamino)purin-9-yl]-5-(hydroxymethyl)oxolane-3,4-diol	Others	275000	304000	591000	847000	563000	410000	1.55556
Stg0159	Ketamine	Others	2080	11200	448	7430	4040	9350	1.51661
Stg0481	4aR-(4aalpha,6beta,8aalpha)]-4a,5,6,7,8,8a-Hexahydro-4,8a-dimethyl-6-(1-methylethenyl)-2(1H)-naphthalenone	Others	1790	1150	3930	1780	5360	2630	1.42213
Stg0352	Manglieside E	Others	49700	49900	29800	76800	40100	64700	1.4034
Stg0546	L(+)-Cystathionine	Others	3050000	3580000	3730000	4290000	4390000	5280000	1.34749
Stg0394	Vanillin	Others	5500000	5250000	4750000	6040000	7250000	6960000	1.30645
Stg0434	4-Methylbenzotriazole	Others	23900	20200	29700	47100	20000	29000	1.30217
Stg0278	Creatinine	Others	252000	191000	174000	213000	298000	289000	1.2966
Stg0336	10,11-trans-Dihydroxy-10,11-dihydrocarbamazepine	Others	450000	341000	323000	372000	515000	551000	1.29084
Stg0355	(+)-Dehydrovomifoliol	Others	23100	13300	27000	42900	14100	21400	1.23659
Stg0062	1-(2,3-dibenzimidazol-2-ylpropyl)-2-methoxybenzene	Others	43700	56900	54400	66800	65300	56500	1.21677
Stg0292	Karanjin	Others	52600	45500	66700	52100	83500	64100	1.21177
Stg0199	Sulfadimethoxine	Others	993	620	102	523	812	732	1.20525
Stg0309	Bergamottin	Others	59400	46100	25100	43900	56800	53500	1.1807
Stg0774	Resveratrol	Others	50400	42400	52300	47500	29900	93800	1.17988
Stg0503	Nicotine	Others	83900	85200	99400	78200	73400	165000	1.17914
Stg0568	Gingerol	Others	24000	22500	20800	26000	22000	30400	1.16493
Stg0213	Benzamide	Others	196000	169000	191000	174000	230000	236000	1.15108
Stg0755	Syringaldehyde	Others	608000	619000	565000	316000	1410000	284000	1.12165
Stg0416	(6R,9R)-3-Oxo-alpha-ionyl-9-O-beta-glucopyranoside	Others	2710	1380	3510	2790	950	4740	1.11579
Stg0211	2,6-Xylidine	Others	921000	612000	668000	617000	913000	906000	1.10677
Stg0770	E-3,4,5'-Trihydroxy-3'-glucopyranosylstilbene	Others	97.7	214	152	81.3	181	238	1.07893
Stg0743	2,5-Dihydroxybenzoate	Others	373000	414000	375000	362000	524000	353000	1.06627
Stg0822	2-(4-Hydroxyphenyl)propionate	Others	297000	221000	340000	320000	429000	163000	1.06294
Stg0078	DL-alpha,epsilon-Diaminopimelic acid	Others	156000	143000	89300	141000	125000	144000	1.05588
Stg0426	Phosphocreatine	Others	1430	1550	1300	952	844	2640	1.03645
Stg0794	3-Indoxyl sulfate	Others	77800	82000	96000	87400	86600	83500	1.00665
Stg0552	Hydroquinidine	Others	398000	376000	551000	443000	465000	403000	0.989434
Stg0711	2-Hydroxyhippurate	Others	725000	555000	689000	629000	860000	450000	0.984764
Stg0156	N-Salicyloyl-2-aminopropan-1,3-diol	Others	12000	39000	25900	34300	19800	20700	0.972692
Stg0524	Eleutherin	Others	5640	1850	6630	2590	5150	5720	0.953258
Stg0299	6-Hydroxymethylherniarin	Others	1870	2380	1220	2480	1670	1060	0.952468
Stg0504	(2S,3R)-2-Amino-1,3-hexadecanediol	Others	2340000	2080000	2230000	2210000	1800000	2250000	0.941353
Stg0116	Gallic acid O-hexoside	Others	12700	9650	14100	13300	9300	11500	0.935528
Stg0512	Senecionine	Others	403	412	438	600	78.7	489	0.931923
Stg0248	3,4-Dihydroxybenzaldehyde	Others	2170000	2190000	2270000	1970000	2170000	1930000	0.915535
Stg0193	Metaraminol	Others	653000	650000	594000	568000	585000	573000	0.909858
Stg0188	2,6-Diethylaniline	Others	2730000	2740000	2510000	2410000	2480000	2350000	0.907268
Stg0295	5-methoxyindole-3-carbaldehyde	Others	3880	5580	7180	4250	5100	5690	0.903846
Stg0167	Crotonoside	Others	11700000	14000000	10300000	9310000	13700000	9360000	0.899167
Stg0589	Polygodial	Others	648000	569000	652000	525000	463000	675000	0.889781
Stg0513	Geranyl acetate	Others	13600	5970	9870	9210	11800	5010	0.883832
Stg0422	Glabranine	Others	1840	2170	1120	2020	2000	448	0.870955
Stg0464	1,1-dimethyl-3-(4-propan-2-ylphenyl)urea	Others	63900	41200	40300	56600	39600	29900	0.867263
Stg0350	Acetanilide	Others	11900	11500	15900	11900	14300	7800	0.86514
Stg0273	Dibenz(a,h)anthracen-2-ol	Others	110000	119000	141000	80100	92200	146000	0.86027
Stg0110	Carnitine	Others	10400	12100	12600	10400	10100	8340	0.821652
Stg0268	Methyl di-alpha-L-rhamnoside	Others	853	1220	2760	1390	1460	1070	0.81109
Stg0006	Histidinol	Others	63500000	64000000	59300000	51300000	49600000	49900000	0.807281
Stg0560	Cholesterol	Others	295000	291000	386000	267000	258000	253000	0.800412
Stg0508	Dodecyl (dimethyl) amine oxide	Others	209000	231000	179000	135000	155000	189000	0.773829
Stg0010	Hycanthone	Others	140000	155000	184000	116000	130000	118000	0.759916
Stg0142	L-Methionine sulfone	Others	1660000	1190000	1870000	1150000	1100000	1310000	0.754237
Stg0509	Vanillactic acid	Others	40600	53800	31200	35300	34400	24200	0.747611
Stg0447	Xanthoxylin	Others	32000	35100	31800	26700	24200	22600	0.743175
Stg0417	Acetosyringone	Others	10800	17200	18600	16900	11500	4480	0.705579
Stg0712	Syringic acid	Others	90000	72000	96400	52000	65100	65100	0.705108
Stg0150	Hydroxyphenethylamine	Others	71700	42100	84000	38700	49300	48500	0.690091
Stg0113	2-Thiophenecarboxylic acid	Others	604000	605000	612000	429000	448000	364000	0.681494
Stg0621	Dulcitol	Others	1010	8220	2660	2320	2160	3590	0.678722
Stg0516	2-Amino-1,3,4,5-eicosanetetrol	Others	3860000	5490000	4920000	4090000	2400000	3150000	0.675543
Stg0111	L-Glutathione (oxidized form)	Others	21900	21200	15400	11400	13100	14300	0.663248
Stg0060	Propylthiouracil	Others	1310	821	619	721	222	862	0.656364
Stg0420	2-Amino-1,3,4-tetradecanetriol	Others	6860000	8560000	6740000	5690000	4180000	4540000	0.650271
Stg0180	Nw-Acetylhistamine	Others	13400	18600	15600	12200	12600	5650	0.639706
Stg0765	Liquiritin	Others	60200	48000	58500	28600	32000	40900	0.608878
Stg0305	Isatin	Others	14500	11700	31700	13800	10800	9640	0.591364
Stg0297	N-Acetyldopamine	Others	69000	54600	59300	36200	30900	38200	0.575724
Stg0533	gamma-Dodecalactone	Others	5500	9100	7290	5050	4420	3010	0.570123
Stg0215	Pantothenol	Others	23500	13400	59000	12700	10200	30800	0.559958
Stg0281	Syringenone	Others	657	179	504	188	317	224	0.54403
Stg0252	4,6-Dihydroxyquinoline O-hexoside	Others	622	1730	1370	626	858	523	0.539226
Stg0029	Diethanolamine	Others	4500	3920	5350	2530	1740	3030	0.530138
Stg0531	9-Amino-1,2,3,4-tetrahydroacridine	Others	52400	65200	79600	36800	34000	33300	0.52789
Stg0239	2,2',2''-Nitrilotriethanol	Others	5670	2780	4360	1560	2890	2180	0.517564
Stg0002	5-Sulfanyl-1-pentanesulfonamide	Others	1410000	856000	486000	443000	623000	333000	0.508358
Stg0534	4', 5'-Dihydropsoralen	Others	53400	70700	65200	40400	29600	25500	0.50449
Stg0269	5'-S-Methylthioadenosine	Others	22200000	21600000	21700000	12500000	10100000	8910000	0.481069
Stg0089	6,8-Dihydroxy-5,7-dimethoxycoumarin	Others	1420000	1110000	1010000	450000	659000	545000	0.467232
Stg0530	Ismelin	Others	53400	84500	67000	41700	17800	29100	0.432406
Stg0163	Phenoxybenzamine	Others	21500	30800	24700	15800	9560	7600	0.428052
Stg0094	4-aminotetrahydrobiopterin	Others	580000	357000	477000	185000	177000	178000	0.381895
Stg0732	Isotrifoliin	Others	31500	19100	21400	1740	24500	983	0.378097
Stg0479	Homomangiferin	Others	6660	6090	6890	2940	1980	2390	0.3722
Stg0182	5,6-Dimethoxynaphtol	Others	18100	28200	16400	9740	11000	2590	0.372089
Stg0104	3-O-carbamoyl-d-mannose	Others	21200	18800	12500	8110	5730	4670	0.352571
Stg0645	p-Chlorophenoxyacetate	Others	62100	70000	53000	10500	35100	18300	0.345219
Stg0097	Glutathione (oxidized form)	Others	22400	46600	28700	10900	9940	9400	0.309519
Stg0618	Allyladenosine	Others	3640	2810	6720	743	906	2260	0.296811
Stg0155	Benzamidine hydrochloride	Others	139000	94500	192000	50200	21100	50900	0.287192
Stg0151	8-Chlro-1-tetrahydronorharmanone	Others	498000	424000	450000	145000	59800	131000	0.244752
Stg0058	D-Mannitol	Others	2820	39500	3600	1140	5860	2830	0.214068
Stg0693	Coniferaldehyde O-hexside	Others	62500	41400	85100	13000	4780	13100	0.163386
Stg0019	2-Methylmercaptobenzothiazole	Others	300000	287000	201000	18900	43200	38700	0.127919
Stg0114	Hyperoside	Others	5790	685000	5390	3420	2960	3570	0.0142923
Stg0031	N-benzoyl-tryptamine	Phenylamides and its derivatives	1490	1630	4010	13600	15900	36800	9.29874
Stg0364	N-feruloyl-cadaverine	Phenylamides and its derivatives	17200	9290	19300	85600	43600	156000	6.22843
Stg0235	N-feruloyl-putrescine	Phenylamides and its derivatives	1470000	782000	1050000	5820000	2350000	8670000	5.09994
Stg0231	N-p-coumaroyl-agmatine	Phenylamides and its derivatives	23300	20900	25600	74700	78500	154000	4.40115
Stg0253	N-feruloyl-serotonin	Phenylamides and its derivatives	44200	33100	27600	144000	77700	129000	3.34318
Stg0258	N-feruloyl-agmatine	Phenylamides and its derivatives	30000	20400	23600	84600	37900	117000	3.23649
Stg0205	N-p-coumaroyl-putrescine	Phenylamides and its derivatives	43800	15300	36600	58400	92300	155000	3.19436
Stg0250	N-feruloyl-tryptamine	Phenylamides and its derivatives	10600	5240	14200	23400	21100	44300	2.95606
Stg0254	N-p-coumaroyl-putrescine derivative	Phenylamides and its derivatives	7370	2100	4690	6970	10700	16300	2.39901
Stg0326	N', N''-di-p-coumaroyl-spermidine	Phenylamides and its derivatives	813000	711000	667000	1880000	1190000	2180000	2.39617
Stg0366	N-hexosyl-p-coumaroyl-serotonin	Phenylamides and its derivatives	58400	64600	66200	145000	125000	159000	2.26744
Stg0229	N',N",N"'-p-coumaroyl-cinnamoyl-caffeoyl-spermidine	Phenylamides and its derivatives	9300	8850	6120	19000	20700	14000	2.21261
Stg0274	N-p-coumaroyl-2-hydroxyputrescine	Phenylamides and its derivatives	292000	377000	342000	608000	884000	576000	2.0455
Stg0222	N-p-coumaroy-putrescine	Phenylamides and its derivatives	1020000	619000	708000	1320000	1170000	2170000	1.98551
Stg0604	Caffeoyl-tryptamine	Phenylamides and its derivatives	6800	7720	8570	10200	10600	12500	1.44218
Stg0245	Sinapoyl-serotonin	Phenylamides and its derivatives	13700	4170	11700	18500	3710	17800	1.35306
Stg0337	N',N''-p-coumaroyl, feruloyl-spermidine	Phenylamides and its derivatives	216000	135000	165000	217000	101000	348000	1.2907
Stg0191	N-feruloyl-spermidine	Phenylamides and its derivatives	1250000	588000	1050000	971000	124000	1390000	0.860457
Stg0221	Coumaroyl-tryptamine	Phenylamides and its derivatives	12700	6630	16900	9610	9390	12100	0.858405
Stg0087	Caffeoyl-tyramine	Phenylamides and its derivatives	4880	3120	5100	4160	3770	3200	0.849618
Stg0140	N-p-coumaroyl-spermidine	Phenylamides and its derivatives	16300	11300	14800	8130	3940	11200	0.548821
Stg0247	N', N''-di-p-coumaroyl-spermine	Phenylamides and its derivatives	425000	321000	263000	132000	73000	152000	0.353816
Stg0246	N-p-coumaroyl-spermine	Phenylamides and its derivatives	47300	41400	41000	11100	8480	17600	0.286662
Stg0565	Sesamin	Phenylpropanoids	10700	12400	9640	97700	186000	109000	11.9945
Stg0561	Daphnoretin	Phenylpropanoids	2150	5840	2140	29200	28700	20100	7.6999
Stg0783	Sinapoyl aldehyde	Phenylpropanoids	8910	6760	11200	28100	41400	53900	4.59248
Stg0717	p-Coumaryl alcohol	Phenylpropanoids	38300	47000	78100	146000	56300	305000	3.10465
Stg0301	Ferulic acid O-hexoside	Phenylpropanoids	33700	12800	31500	51400	36000	117000	2.62051
Stg0260	Sinapine	Phenylpropanoids	22800	8230	35600	43800	14000	64600	1.83701
Stg0486	8-Methoxypsoralen	Phenylpropanoids	24400	20700	35300	37100	46500	49100	1.6505
Stg0340	1-O-feruloyl quinic acid	Phenylpropanoids	28500	4590	33100	43800	15400	49000	1.63469
Stg0381	Feruloyl hydroxylcoumarin	Phenylpropanoids	5110	9650	26300	30000	11000	20000	1.48563
Stg0457	Coniferaldehyde	Phenylpropanoids	7300000	3810000	6320000	5440000	9730000	9890000	1.43775
Stg0380	Sinapyl alcohol	Phenylpropanoids	8000	3200	9500	6260	11900	9590	1.34058
Stg0705	Caffeic acid O-glucoside	Phenylpropanoids	13100	23300	11600	21300	8320	14600	0.92125
Stg0798	6-Ethoxy-3(4'-hydroxyphenyl)-4-methylcoumarin	Phenylpropanoids	2560	4440	2460	2210	1760	3220	0.760042
Stg0733	coniferyl alcohol	Phenylpropanoids	229000	352000	335000	197000	36100	422000	0.715175
Stg0521	6-Methylcoumarin	Phenylpropanoids	7760	2850	5780	3640	4170	3460	0.687614
Stg0407	8-Methoxycoumarin	Phenylpropanoids	25900	28300	14400	14000	18400	10200	0.620991
Stg0687	Sinapoyl ethyl gallate	Phenylpropanoids	149000	59200	120000	57200	35000	102000	0.591712
Stg0298	trans-4-Hydroxy-3-methoxycinnamate	Phenylpropanoids	1910000	1470000	1700000	982000	805000	1050000	0.558465
Stg0511	Caffeic aldehyde	Phenylpropanoids	35100	37000	36900	19400	14300	17200	0.466972
Stg0316	Sinapoyl O-hexoside	Phenylpropanoids	74200	38000	63400	21600	2970	37100	0.351196
Stg0541	1-O-b-D-glucopyranosyl sinapate	Phenylpropanoids	52600	7470	3770	3260	3360	3770	0.162751
Stg0677	Caftaric acid	Phenylpropanoids-Phenolic acids	894000	417000	1030000	10400000	1690000	17600000	12.6826
Stg0365	p-Coumaroyl shikimic acid	Phenylpropanoids-Phenolic acids	38300	35000	38900	155000	164000	197000	4.59893
Stg0758	Dimethoxycinnamic acid	Phenylpropanoids-Phenolic acids	607	357	974	1880	4150	2590	4.44788
Stg0315	Caffeoyl shikimic acid	Phenylpropanoids-Phenolic acids	19800	12400	28200	60600	18600	96000	2.90066
Stg0722	3-(4-Hydroxyphenyl)-propionic acid	Phenylpropanoids-Phenolic acids	132000	100000	143000	159000	248000	407000	2.17067
Stg0491	trans-Cinnamic acid	Phenylpropanoids-Phenolic acids	50700	45200	50400	61400	113000	136000	2.12167
Stg0375	p-Coumaric acid	Phenylpropanoids-Phenolic acids	2610000	1530000	2350000	3010000	3540000	6950000	2.08012
Stg0412	3-Hydroxy-4-methoxycinnamic acid	Phenylpropanoids-Phenolic acids	451000	258000	462000	612000	451000	1230000	1.95816
Stg0780	3,4,5-Trimethoxycinnamic acid	Phenylpropanoids-Phenolic acids	11700	10100	10800	12000	22400	26800	1.8773
Stg0225	Brevifolincarboxylic acid	Phenylpropanoids-Phenolic acids	41100	31800	58600	78300	52700	69200	1.52243
Stg0460	4-Methoxycinnamic acid	Phenylpropanoids-Phenolic acids	1110000	556000	948000	831000	1480000	1400000	1.41966
Stg0751	Ferulic acid	Phenylpropanoids-Phenolic acids	2220000	1540000	2420000	2520000	3330000	2490000	1.34951
Stg0304	Caffeic acid	Phenylpropanoids-Phenolic acids	814000	278000	796000	473000	242000	1280000	1.05667
Stg0514	2-Methoxycinnamic acid	Phenylpropanoids-Phenolic acids	3990	5950	2980	7380	3320	1590	0.951238
Stg0261	Chlorogenic acid	Phenylpropanoids-Phenolic acids	95800	48000	116000	94000	33500	98600	0.870285
Stg0529	3,4-dihydroxycinnamic acid	Phenylpropanoids-Phenolic acids	20000	22000	25900	15000	9930	17800	0.629308
Stg0100	2-Hydroxycinnamic acid	Phenylpropanoids-Phenolic acids	99100	97200	118000	42400	46700	49000	0.439389
Stg0423	2-Methoxybenzoic acid	Phenylpropanoids-Phenolic acids	1480	3740	1490	394	591	213	0.178539
Stg0227	Methoxyindoleacetic acid	Phytohormones and its derivatives	678000	551000	576000	2100000	1610000	2360000	3.36288
Stg0300	trans-Zeatin riboside (tZR) iso3	Phytohormones and its derivatives	14800	19600	12400	35900	53400	57300	3.13248
Stg0232	5-Methoxy-3-indoleaceate	Phytohormones and its derivatives	464000	394000	378000	1240000	1010000	1500000	3.03398
Stg0288	trans-Zeatin riboside (tZR) iso2	Phytohormones and its derivatives	14800	17900	15800	33600	40900	51500	2.59794
Stg0265	Imidazole-4-acetate	Phytohormones and its derivatives	56700	44600	36800	119000	110000	127000	2.57784
Stg0105	5-Aminoindole	Phytohormones and its derivatives	276000	282000	256000	685000	712000	696000	2.57125
Stg0228	3-Indolylacetonitrile	Phytohormones and its derivatives	147000	180000	164000	316000	360000	305000	1.99796
Stg0433	4-Aminoindole	Phytohormones and its derivatives	8140	14000	7530	21700	14400	19900	1.88743
Stg0091	Serotonin	Phytohormones and its derivatives	16900	17900	11700	25300	26500	31400	1.78925
Stg0487	3-Indolepropionic acid	Phytohormones and its derivatives	31700	27400	21500	42200	46000	47600	1.68486
Stg0360	4-methoxy-1H-indole-3-carbaldehyde	Phytohormones and its derivatives	198000	109000	319000	186000	330000	420000	1.49521
Stg0445	Melatonin	Phytohormones and its derivatives	97600	92000	84300	156000	128000	118000	1.46769
Stg0517	Methyl indole-3-acetate	Phytohormones and its derivatives	33200	36300	23100	37900	45600	43100	1.36717
Stg0169	5-Hydroxytryptophan	Phytohormones and its derivatives	361000	324000	299000	524000	286000	446000	1.27642
Stg0294	N-Acetyl-5-hydroxytryptamine	Phytohormones and its derivatives	218000	167000	136000	252000	193000	190000	1.21881
Stg0779	Abscisic acid	Phytohormones and its derivatives	8560	11500	8920	11400	11900	10800	1.17667
Stg0761	Salicylic acid	Phytohormones and its derivatives	1060000	1500000	1250000	1400000	1600000	1480000	1.17585
Stg0439	1-Methoxyindole-3-carbaldehyde	Phytohormones and its derivatives	5150	2670	2410	2270	3350	5770	1.11339
Stg0448	Indole-3-carboxaldehyde	Phytohormones and its derivatives	794000	908000	540000	656000	1230000	570000	1.09545
Stg0388	isopentenyladenine riboside 5'-monophosphate (iPRMP)	Phytohormones and its derivatives	54100	25000	37000	28500	29400	57600	0.994832
Stg0283	dihydrozeatin riboside (DZR)	Phytohormones and its derivatives	12300	12700	11400	11200	9590	11700	0.892582
Stg0442	isopentenyladenine riboside (iPR)	Phytohormones and its derivatives	76200	109000	69300	57800	75300	64600	0.776817
Stg0463	Indole-3-acetic acid (IAA)	Phytohormones and its derivatives	39000	29500	51900	39300	9210	36800	0.708555
Stg0793	Methyl jasmonate	Phytohormones and its derivatives	724000	636000	807000	537000	463000	445000	0.66682
Stg0543	IAA-Valine	Phytohormones and its derivatives	24900	63800	39000	12000	51400	13400	0.60141
Stg0390	N6-ISOPENTENYLADENINE (iP)	Phytohormones and its derivatives	24900	16700	24500	10200	12800	15800	0.586989
Stg0720	IAA-Asp	Phytohormones and its derivatives	395000	190000	345000	185000	127000	212000	0.563441
Stg0762	Indole-5-carboxylic acid	Phytohormones and its derivatives	54700	107000	47500	36200	49600	25000	0.529637
Stg0079	isopentenyladenine N7-glucoside (iP7G)	Phytohormones and its derivatives	27200	45200	39900	10200	16000	25900	0.463936
Stg0691	Salicylic acid O-glucoside	Phytohormones and its derivatives	2220000	2390000	1920000	843000	1190000	847000	0.441041
Stg0674	Salicylic acid O-hexoside	Phytohormones and its derivatives	87000	54100	73100	24200	33500	24100	0.381886
Stg0791	N-[(-)-JASMONOYL]-(L)-ISOLEUCINE (Ja-L-Ile)	Phytohormones and its derivatives	641000	629000	523000	194000	219000	209000	0.346905
Stg0083	3-Indolebutyrate	Phytohormones and its derivatives	38700	29800	38400	14000	8310	13500	0.334986
Stg0502	Jasmonic acid	Phytohormones and its derivatives	10800	12100	9620	2070	4620	3500	0.313346
Stg0282	isopentenyladenine (iP)	Phytohormones and its derivatives	619000	607000	487000	273000	132000	99400	0.294454
Stg0234	p-coumaroyl spermine	Phytohormones and its derivatives	44900	37500	19700	5890	9220	12700	0.27238
Stg0217	trans-zeatin N-glucoside	Phytohormones and its derivatives	169000	271000	159000	47000	49300	51000	0.24591
Stg0203	trans-Zeatin 7-glucoside	Phytohormones and its derivatives	106000	114000	68600	12800	33300	22800	0.238739
Stg0643	Kinetin riboside	Phytohormones and its derivatives	91300	84200	23200	6610	2000	8700	0.0871163
Stg0055	Glucose	Sugars	521000	323000	764000	2950000	5830000	7450000	10.0933
Stg0613	Inositol	Sugars	11700	21000	20600	100000	110000	99300	5.803
Stg0606	Gluconic acid	Sugars	2970	2110	4220	5330	6900	6930	2.06022
Stg0467	O-malonylhexoside derivative	Sugars	4840	4000	5570	8110	9270	7100	1.69882
Stg0095	Erythrose	Sugars	6130	10900	6730	12400	15800	9330	1.57955
Stg0620	Fructose	Sugars	62600	85700	73600	92600	90200	111000	1.32402
Stg0641	Rhamnose	Sugars	5890	5320	7080	7680	8260	6770	1.24166
Stg0065	N-Acetylmannosamine	Sugars	165000	276000	143000	271000	263000	187000	1.23459
Stg0619	Arabitol	Sugars	2950	2590	3680	1680	5640	4020	1.22993
Stg0631	Maltose	Sugars	19000	19700	26300	28700	27600	21600	1.19846
Stg0633	Sucrose	Sugars	154000	96800	155000	165000	187000	113000	1.14588
Stg0627	Mannose	Sugars	120000	123000	126000	139000	121000	151000	1.11382
Stg0628	Ribitol	Sugars	3540	5320	3520	4580	3950	5250	1.11309
Stg0636	Ribose	Sugars	5350000	6770000	6250000	5750000	6050000	5800000	0.958084
Stg0630	Arabitol	Sugars	6810	6270	10900	7360	7820	7600	0.949958
Stg0131	Threose	Sugars	44900	65000	62600	53100	53400	46400	0.886377
Stg0615	Maltotriose	Sugars	5020	7450	4730	4350	4890	4570	0.802907
Stg0629	Xylitol	Sugars	5020	7450	12400	4910	3750	8360	0.684359
Stg0047	Lactose	Sugars	15000	19300	20500	13900	13700	8300	0.655109
Stg0485	Glucosaminate	Sugars	7010	4250	6520	3150	1970	2160	0.409449
Stg0073	Trehalose	Sugars	345000	193000	359000	58700	72400	201000	0.370234
Stg0280	Tri-glucoside	Sugars	62900	81600	61600	28800	20500	19500	0.333819
Stg0542	2-Propenyl (sinigrin)	Sugars	47300	7080	3270	3390	3320	2590	0.161318
Stg0173	Galactosamine 1-phosphate	Sugars (P-containing)	203000	164000	191000	195000	172000	259000	1.12186
Stg0093	Glucose 6-phosphate	Sugars (P-containing)	137000	29200	33800	8650	101000	103000	1.06325
Stg0005	Mannitol 1-phosphate	Sugars (P-containing)	4710000	3040000	2090000	3920000	3320000	2320000	0.971545
Stg0652	Glucarate O-phosphoric acid	Sugars (P-containing)	5290000	4680000	5250000	2080000	2010000	1120000	0.342313
Stg0638	Trehalose 6-phosphate	Sugars (P-containing)	32600	22900	28400	4420	4410	8130	0.202145
Stg0610	Fructose-1-phosphate	Sugars (P-containing)	2370000	2610000	2580000	176000	134000	146000	0.0603175
Stg0650	Mannose-6-phosphate	Sugars (P-containing)	1500000	1660000	1840000	94200	42500	51000	0.03754
Stg0651	Ribulose-5-phosphate	Sugars (P-containing)	97800	156000	160000	7920	637	4900	0.0325205
Stg0648	2-Deoxyribose 1-phosphate	Sugars (P-containing)	734000	821000	1190000	20000	17700	28500	0.0241166
Stg0789	Cucurbitacin D	Terpenoids	334000	396000	350000	1790000	1860000	1940000	5.17593
Stg0528	Limonin	Terpenoids	62800	53000	59400	110000	115000	111000	1.91781
Stg0418	Apo-9-zeaxanthinone	Terpenoids	7320	2800	6890	6680	10300	11500	1.67431
Stg0567	Diosgenin	Terpenoids	2180000	2080000	2460000	2900000	2360000	2940000	1.22024
Stg0551	Apo-13-zeaxanthinone	Terpenoids	40800	52300	32400	34200	33600	47300	0.917131
Stg0219	Gentiopicrin	Terpenoids	27600	67500	86300	22800	16900	26700	0.366042
Stg0545	Phytocassane C	Terpenoids	781	5880	25100	567	509	439	0.0477
Stg0644	Pyridoxamine 5'-phosphate	Vitamins and its derivatives	10600	10700	18200	241000	267000	264000	19.5443
Stg0067	Thiamine	Vitamins and its derivatives	14300	20000	14400	71600	75000	88600	4.82957
Stg0021	Hydroxynicotinic acid	Vitamins and its derivatives	156000	140000	209000	459000	575000	1190000	4.40396
Stg0302	Vitamin B2	Vitamins and its derivatives	474000	823000	342000	763000	1410000	1470000	2.2227
Stg0177	4-Pyridoxic acid	Vitamins and its derivatives	11000	22600	13100	33800	37800	32100	2.22056
Stg0206	Folic acid	Vitamins and its derivatives	257	217	168	302	287	673	1.96573
Stg0289	Pyridoxine O-feruloyl hexoside	Vitamins and its derivatives	621	921	1320	1130	568	1650	1.16981
Stg0764	6-Hydroxynicotinate	Vitamins and its derivatives	60100	71300	60300	71200	76400	76300	1.16797
Stg0223	10-Formyl-THF	Vitamins and its derivatives	7460000	7980000	7080000	7950000	7460000	8430000	1.05861
Stg0312	Biotin	Vitamins and its derivatives	37700	35700	35700	30500	34100	44600	1.00092
Stg0754	Anthranilate	Vitamins and its derivatives	105000	97900	95300	82200	146000	68400	0.994634
Stg0338	Isonicotinate	Vitamins and its derivatives	6140	8660	1500	3780	4610	5230	0.835583
Stg0214	Pantothenic acid	Vitamins and its derivatives	5790000	6190000	5070000	4070000	4400000	4440000	0.757185
Stg0118	Isonicotinamide	Vitamins and its derivatives	372000	267000	384000	219000	217000	303000	0.722385
Stg0117	Pyridoxine O-glucoside	Vitamins and its derivatives	450000	365000	379000	270000	276000	314000	0.720268
Stg0020	Nicotinamide-hexoside	Vitamins and its derivatives	392000	356000	357000	273000	237000	219000	0.659729
Stg0092	Pyridoxine	Vitamins and its derivatives	3080	6400	4670	3760	2990	1030	0.549823
Stg0168	4-Pyridoxic acid O-hexoside	Vitamins and its derivatives	1440	1910	1380	1150	1010	434	0.548414
Stg0011	L-Ascorbic Acid	Vitamins and its derivatives	258000	224000	178000	135000	110000	68800	0.475455
Stg0209	Thiamine monophosphate	Vitamins and its derivatives	13300	13000	13500	5690	8420	4350	0.463819
Stg0071	Nicotinate ribonucleoside	Vitamins and its derivatives	1630000	1270000	1620000	706000	705000	607000	0.44646
Stg0127	Nicotinic acid	Vitamins and its derivatives	226000	218000	163000	69900	97200	100000	0.440033
Stg0170	Nicotinamide	Vitamins and its derivatives	76000	69700	49900	22400	28700	25300	0.390593
Stg0570	Cucurbic acid	Vitamins and its derivatives	3830	3240	3220	1190	966	1110	0.317396
Stg0185	Nicotinic acid-hexoside	Vitamins and its derivatives	65500	68300	73000	10600	9310	11400	0.151402
Stg0587	5-Hydroxyflunixin	Vitamins and its derivatives	3750	86000	142000	2760	2430	2930	0.0350378
