# Supplementary material for: Metabolic alterations provide insights into Stylosanthes roots responding to phosphorus deficiency
Source: BMC Plant Biol. 2020 Feb 22;20:85. doi: 10.1186/s12870-020-2283-z (PMC7036231; doi:10.1186/s12870-020-2283-z)
Supplement: Supplementary file 4 — Additional file 4: Table S3 General information about differentially accumulated metabolites (DAMs) from metabolomic analysis in stylo roots. [file 12870_2020_2283_MOESM4_ESM.xlsx]

## Sheet: Sheet1
Additional file 4: Table S3 General information about differentially accumulated metabolites (DAMs) from metabolomic analysis in stylo roots
Index	Compounds	Class	Intensity (+Pi-R1)	Intensity (+Pi-R2)	Intensity (+Pi-R3)	Intensity (-Pi-R1)	Intensity (-Pi-R2)	Intensity (-Pi-R3)	VIP	Fold_Change ( -Pi/+Pi)	Log2FC		Type	cpd_ID	kegg_map
Stg0333	Palmatine	Alkaloids	1010	461	353	1700	1530	1670	1.26388	2.6864	1.42568		up	--	--
Stg0112	Piperidine	Alkaloids	934000	916000	912000	2390000	2430000	2440000	1.27969	2.62853	1.39426		up	C01746	ko00960,ko04974
Stg0525	Cocamidopropyl betaine	Alkaloids	1500000	2280000	1550000	4070000	3780000	3780000	1.13186	2.18199	1.12564		up	--	--
Stg0370	Aminophylline	Alkaloids	3430	6420	3770	709	2150	2430	1.15782	0.388326	-1.36466		down	--	--
Stg0098	Pipecolate	Alkaloids	5190000	5040000	4920000	1050000	1150000	1370000	1.56359	0.235644	-2.08532		down	--	--
Stg0186	Hydrastine	Alkaloids	33500	29200	26300	8730	4850	6410	1.5809	0.224607	-2.15453		down	--	--
Stg0086	Colchicine	Alkaloids	9760	10600	7490	796	1250	3690	1.63591	0.205961	-2.27956		down	--	--
Stg0342	N-acetyl-l-leucine	Amino acid derivatives	19400	9820	22500	42100	80500	83600	1.45928	3.98685	1.99525		up	C02710	--
Stg0152	N-Propionylglycine	Amino acid derivatives	47700	47000	41300	191000	118000	212000	1.46452	3.83088	1.93768		up	--	--
Stg0413	N-(3-Indolylacetyl)-L-alanine	Amino acid derivatives	212000	84500	168000	303000	524000	821000	1.34017	3.5479	1.82697		up	--	--
Stg0243	Tryptamine	Amino acid derivatives	310000	160000	208000	539000	586000	923000	1.31	3.02065	1.59486		up	--	--
Stg0183	Homocystine	Amino acid derivatives	2000000	1220000	1820000	4960000	4240000	4870000	1.30196	2.79167	1.48113		up	C01817	ko00270
Stg0107	Nα-Acetyl-L-arginine	Amino acid derivatives	26800	28500	17200	70600	68500	61800	1.29738	2.77103	1.47042		up	--	--
Stg0046	trans-4-Hydroxy-L-proline	Amino acid derivatives	1570000	1230000	1100000	2900000	2080000	5330000	1.13473	2.64359	1.4025		up	C01157	ko00330,ko01100
Stg0176	L-beta-Homoisoleucine	Amino acid derivatives	18800	13000	24700	31300	52000	57000	1.15589	2.48319	1.31219		up	--	--
Stg0740	Acetyl tryptophan	Amino acid derivatives	14700000	13100000	14800000	34400000	29200000	36000000	1.18897	2.33803	1.22529		up	C03137	--
Stg0103	S-Sulfo-L-cysteine	Amino acid derivatives	8630	4340	5150	1720	5250	2100	1.01663	0.500552	-0.998408		down	C05824	ko00270,ko01100,ko01230
Stg0009	N-Tigloylglycine	Amino acid derivatives	109000	108000	100000	42700	56000	55000	1.09591	0.484858	-1.04437		down	--	--
Stg0208	Xanthurenic acid O-hexoside	Amino acid derivatives	111000	122000	89100	54300	51900	49100	1.08683	0.482148	-1.05245		down	--	--
Stg0069	Glycyl-L-proline	Amino acid derivatives	18500	18000	18200	6350	7470	10500	1.15284	0.444607	-1.1694		down	--	--
Stg0189	N-Glycyl-L-leucine	Amino acid derivatives	135000	159000	129000	68300	72900	42700	1.1565	0.434752	-1.20174		down	C02155	--
Stg0264	Quisqualate	Amino acid derivatives	200000	204000	198000	92700	75600	76300	1.23182	0.406312	-1.29934		down	--	--
Stg0147	L-Tyramine	Amino acid derivatives	225000	126000	271000	77600	76300	96500	1.13194	0.402572	-1.31268		down	C00483	ko00350,ko00680,ko00950,ko01060,ko01063,ko01110,ko04080,ko04974
Stg0324	Phe-Phe	Amino acid derivatives	95900	141000	86700	39500	48500	38700	1.21167	0.391533	-1.3528		down	--	--
Stg0145	S-(methyl)glutathione	Amino acid derivatives	97800	99300	101000	28400	32000	46500	1.3069	0.358604	-1.47953	-2.78859	down	C11347	--
Stg0028	Spermidine	Amino acid derivatives	932000	994000	1060000	366000	372000	204000	1.38177	0.315472	-1.66442	-3.16985	down	C00315	ko00330,ko00410,ko00480,ko00940,ko01100,ko02010,ko04976
Stg0262	N-Methyltryptamine	Amino acid derivatives	38600	15300	22800	6020	3740	14200	1.29698	0.312386	-1.6786	-3.20117	down	C06213	ko00380
Stg0051	O-Acetyl-L-serine	Amino acid derivatives	2600000	2540000	2470000	814000	824000	689000	1.41558	0.305782	-1.70943	-3.27031	down	C00979	ko00270,ko00908,ko04122,ko01110,ko01130,ko01230,ko00999,ko01200,ko00920,ko01120,ko01100
Stg0061	Glu-Glu	Amino acid derivatives	52300	46100	62900	17300	17300	14100	1.41026	0.301922	-1.72775	-3.31211	down	C01425	--
Stg0042	5-Aminovaleric acid	Amino acid derivatives	582000	570000	454000	142000	135000	161000	1.47405	0.272727	-1.87447	-3.66667	down	C00431	ko00310,ko00330
Stg0041	Guanidineacetic acid	Amino acid derivatives	558000	598000	494000	149000	141000	149000	1.49344	0.266061	-1.91017	-3.75854	down	C00581	ko00260,ko00330,ko01100
Stg0149	S-(5'-Adenosy)-L-homocysteine	Amino acid derivatives	52500	40400	48800	19100	8090	9900	1.49062	0.26175	-1.93374	-3.82044	down	C00021	ko00270,ko01100,ko01230
Stg0045	Saccharopine	Amino acid derivatives	93700	71600	111000	20000	16300	20900	1.61404	0.207021	-2.27215	-4.83042	down	C00449	ko00300,ko00310,ko01100,ko01110,ko01130,ko01230
Stg0115	Pyroglutamic acid	Amino acid derivatives	4460000	4450000	4360000	970000	876000	837000	1.64577	0.202185	-2.30625	-4.94596	down	C01879	ko0110,ko00480
Stg0136	D-Pipecolinic acid	Amino acid derivatives	5530000	5380000	5210000	1070000	1110000	988000	1.6602	0.196526	-2.34721	-5.08838	down	--	--
Stg0389	N-Acetylphenylalanine	Amino acid derivatives	15200	188000	29000	6000	17400	4560	1.43587	0.120413	-3.05393	-8.30472	down	--	--
Stg0616	Citrulline (Cit)	Amino acids	16500	11500	26800	96400	107000	77700	1.65174	5.12956	2.35884		up	C00327	ko00220,ko01100,ko01110,ko01130,ko01230
Stg0681	Tryptophan (Trp)	Amino acids	4870000	5110000	4720000	16300000	13000000	13800000	1.34177	2.93197	1.55187		up	C00078	ko00260,ko00380,ko00400,ko00404,ko00901,ko00966,ko00970,ko01060,ko01061,ko01063,ko01070,ko01100,ko01110,ko01130,ko01210,ko01230,ko04726,ko04974,ko04978,ko05143,ko05230
Stg0654	Theanine (Thea)	Amino acids	21400	25300	34300	34200	78100	79200	1.04528	2.3642	1.24135		up	C01047	--
Stg0144	Isoleucine (Ile)	Amino acids	5540000	4420000	4650000	9290000	11200000	13000000	1.159	2.29227	1.19677		up	C00407	ko00280,ko00290,ko00460,ko00960,ko00966,ko00970,ko01060,ko01064,ko01100,ko01110,ko01130,ko01210,ko01230,ko02010,ko04974,ko04978,ko05230
Stg0148	Leucine (Leu)	Amino acids	5110000	4350000	5360000	9220000	11200000	12300000	1.13636	2.20783	1.14263		up	C00123	ko00280,ko00290,ko00966,ko00970,ko01060,ko01065,ko01100,ko01110,ko01210,ko01230,ko02010,ko04150,ko04974,ko04978,ko05230
Stg0039	Asparagine (Asn)	Amino acids	841000	937000	1030000	2130000	1870000	1910000	1.11459	2.1047	1.07362		up	C00152	ko00250,ko00460,ko00970,ko01060,ko01100,ko01110,ko01230,ko04974,ko04978,ko05230
Stg0108	Methionine (Met)	Amino acids	932000	843000	885000	1530000	1720000	2120000	1.06349	2.0188	1.0135		up	C00073	ko00270,ko00966,ko00970,ko01060,ko01070,ko01100,ko01110,ko01210,ko01230,ko01523,ko04974,ko04978,ko05230
Stg0050	Cystine (Cys)	Amino acids	15700	7660	8030	2510	7950	3270	1.05663	0.4374	-1.19297		down	C00491	ko00270,ko02010,ko04216,ko04974
Stg0049	Glutamate (Glu)	Amino acids	2400000	2290000	2820000	1160000	1050000	805000	1.22673	0.401465	-1.31665		down	C00025	ko00220,ko00250,ko00330,ko00332,ko00340,ko00430,ko00471,ko00480,ko00524,ko00630,ko00650,ko00660,ko00860,ko00910,ko00970,ko01060,ko01064,ko01100,ko01110,ko01120,ko01130,ko01200,ko01210,ko01230,ko02010,ko02020,ko04068,ko04072,ko04080,ko04216,ko04540,ko04713,ko04720,ko04721,ko04723,ko04724,ko04727,ko04730,ko04742,ko04964,ko04974,ko05014,ko05016,ko05030,ko05031,ko05033,ko05034,ko05230
Stg0271	Feruloylcholine	Cholines	7800	2300	42200	238000	176000	202000	2.14973	11.7782	3.55805		up	--	--
Stg0275	Coumaroyl choline	Cholines	325000	248000	586000	4560000	2070000	4710000	1.91876	9.7843	3.29047		up	--	--
Stg0224	Caffeoylcholine	Cholines	5600	1890	7530	42400	9230	42700	1.55794	6.28029	2.65083		up	--	--
Stg0088	Acetylcholine	Cholines	114000	78700	136000	235000	359000	224000	1.1802	2.48859	1.31533		up	C08201	--
Stg0101	Phosphocholine (PCho)	Cholines (P-containing)	434000	409000	513000	15700	22100	26900	2.27084	0.0477139	-4.38945		down	C00588	ko00564,ko01100,ko05231
Stg0072	Glycero-3-phosphocholine (GPC)	Cholines (P-containing)	209000	84700	84900	1800	3310	1370	2.5932	0.0171157	-5.86854		down	C00670	ko00564,ko00565,ko05231
Stg0236	Delphinidin 3-glucoside	Flavonoids-Anthocyanin	82300	76400	66700	246000	217000	183000	1.32018	2.86602	1.51905		up	C12138	ko00942
Stg0314	Peonidin-3-glucoside	Flavonoids-Anthocyanin	256000	200000	246000	740000	522000	736000	1.30444	2.84615	1.50901		up	C12141	ko00942
Stg0493	Phloretin	Flavonoids-Chalcones	4970	4810	3300	1250	3080	963	1.1801	0.404664	-1.3052		down	C00774	ko00941,ko01110
Stg0032	Protocatechuic acid O-hexoside	Flavonoids-Flavanols	2410	639	14100	1120000	1200000	849000	3.09921	184.792	7.52976		up	--	--
Stg0230	Protocatechuic acid	Flavonoids-Flavanols	12100	16500	13200	101000	81400	92300	1.78272	6.57177	2.71628		up	C10028	ko00941
Stg0478	Liquiritigenin	Flavonoids-Flavanones	102000	83800	95800	368000	472000	560000	1.63127	4.97159	2.31371		up	C09762	ko00941,ko00943,ko01061,ko01110
Stg0724	Isohemiphloin	Flavonoids-Flavanones	31300	32900	33800	129000	174000	126000	1.56785	4.37755	2.13012		up	--	--
Stg0760	Naringenin-7-O-glucoside (Prunin )	Flavonoids-Flavanones	19500	17100	19500	49500	37900	69800	1.26302	2.80214	1.48653		up	C09099	ko00941
Stg0376	Naringenin C-hexoside	Flavonoids-Flavanones	17000	13400	21900	41600	38900	45000	1.19906	2.39962	1.2628		up	--	--
Stg0477	Eriodictyol	Flavonoids-Flavanones	1030	1610	488	3680	1430	2130	1.02219	2.31458	1.21075		up	C05631	ko00941,ko01110
Stg0735	Hesperetin O-hexoside	Flavonoids-Flavanones	32900	36000	34000	13400	27600	9820	1.03955	0.493878	-1.01777		down	--	--
Stg0736	Velutin O-glucuronic acid	Flavonoids-Flavones	41700	17000	56300	565000	134000	2680000	2.00769	29.3826	4.87689		up	--	--
Stg0775	Tricin O-hexoside	Flavonoids-Flavones	324	257	303	1680	2380	830	1.60154	5.53167	2.46772		up	--	--
Stg0085	5-Methoxyflavanone	Flavonoids-Flavones	124000	195000	121000	543000	988000	726000	1.63033	5.12955	2.35883		up	--	--
Stg0725	Apigenin 6-C-glucoside (Isovitexin)	Flavonoids-Flavones	285000	353000	343000	1390000	1820000	1550000	1.62839	4.85219	2.27864		up	C01714	ko00944
Stg0728	Apigenin 8-C-glucoside (Vitexin)	Flavonoids-Flavones	156000	158000	150000	580000	785000	749000	1.59243	4.55603	2.18778		up	C01460	ko00941,ko00944
Stg0382	Chrysoeriol C-hexoside	Flavonoids-Flavones	1590	1660	3410	11200	7810	11200	1.58137	4.53604	2.18143		up	--	--
Stg0287	C-pentosyl-luteolin O-hexoside	Flavonoids-Flavones	3480	3150	3420	17300	6760	21400	1.45554	4.52338	2.1774		up	--	--
Stg0469	Chrysin O-hexoside	Flavonoids-Flavones	7910	2240	4350	16500	18400	18700	1.4696	3.69655	1.88618		up	--	--
Stg0424	Apigenin 7-O-glucoside (Cosmosiin)	Flavonoids-Flavones	13200	20800	21300	61200	63900	55600	1.40517	3.26763	1.70825		up	C04608	ko00944
Stg0462	2,3-dihydroflavone	Flavonoids-Flavones	2520	5910	2340	6970	11000	13600	1.27547	2.93129	1.55154		up	C00766	ko01060
Stg0371	Acacetin O-Glucuronic acid	Flavonoids-Flavones	8870	6370	9770	23600	21300	24600	1.30319	2.77889	1.47451		up	--	--
Stg0446	Apigenin O-malonylhexoside	Flavonoids-Flavones	46100	40900	67500	148000	129000	145000	1.28997	2.73139	1.44964		up	--	--
Stg0490	O-methylChrysoeriol 7-O-hexoside	Flavonoids-Flavones	2010	1690	1050	3620	4850	3660	1.22011	2.55368	1.35258		up	--	--
Stg0701	Acacetin O-malonyl hexoside	Flavonoids-Flavones	56800	52400	73700	112000	223000	121000	1.13871	2.49317	1.31798		up	--	--
Stg0285	2',6-Dihydroxyflavone	Flavonoids-Flavones	1080	5320	9650	14600	5740	14900	1.01394	2.19564	1.13464		up	--	--
Stg0436	Chrysoeriol 7-O-hexoside	Flavonoids-Flavones	21100	22600	20700	38200	47300	55600	1.12237	2.19099	1.13159		up	--	--
Stg0399	Chrysoeriol O-feruloylhexosyl-O-hexoside	Flavonoids-Flavones	246	453	485	917	669	993	1.0814	2.17821	1.12314		up	--	--
Stg0204	2',3',6-Trimethoxyflavone	Flavonoids-Flavones	14400	10500	21700	29200	41400	27300	1.04727	2.10086	1.07098		up	--	--
Stg0391	Isorhoifolin	Flavonoids-Flavones	2520000	2120000	2540000	5640000	4600000	4540000	1.0875	2.0585	1.04159		up	--	--
Stg0795	Chrysin	Flavonoids-Flavones	5850	10400	6470	2290	5020	3880	1.02	0.492518	-1.02175		down	C10028	ko00941
Stg0441	Tricetin O-hexoside	Flavonoids-Flavones	88300	110000	70500	45900	46500	32200	1.08662	0.463542	-1.10923		down	--	--
Stg0453	Tricin O-malonylhexoside	Flavonoids-Flavones	11300	9090	11200	2320	2830	5450	1.33351	0.335549	-1.5754		down	--	--
Stg0505	Baicalein	Flavonoids-Flavones	25300	42700	13500	11600	6720	4820	1.30486	0.283926	-1.81641		down	--	--
Stg0325	Dihydromyricetin (Ampelopsin)	Flavonoids-Flavonols	31000	20700	22800	89500	208000	158000	1.69057	6.11409	2.61214		up	C02906	ko00941,ko01110
Stg0437	Isorhamnetin O-hexoside	Flavonoids-Flavonols	996	6750	7140	24500	17100	14100	1.44709	3.74177	1.90372		up	--	--
Stg0277	Quercetin O-hexosyl-O-malonylhexoside	Flavonoids-Flavonols	1530	2340	573	7310	4200	4240	1.3996	3.5449	1.82575		up	--	--
Stg0778	Quercetin	Flavonoids-Flavonols	1090	983	1410	3030	3510	3510	1.33017	2.88544	1.52879		up	C00389	ko00941,ko00944,ko01100,ko01110,ko04152
Stg0427	Resokaempferol 7-O-hexoside	Flavonoids-Flavonols	20400	20000	13500	71400	43700	39200	1.26551	2.86271	1.51738		up	--	--
Stg0708	Syringetin-3-O-galactoside	Flavonoids-Flavonols	3410	5190	10700	15300	14900	19100	1.21761	2.5544	1.35299		up	--	--
Stg0498	Kaempferol	Flavonoids-Flavonols	15300	16500	11700	50400	24800	32000	1.13959	2.46437	1.30122		up	C05903	ko00941,ko00944,ko01061,ko01100,ko01110
Stg0729	Kaempferitrin (Kaempferol 3,7-dirhamnoside)	Flavonoids-Flavonols	3370	3500	4600	10200	6490	9220	1.12371	2.25894	1.17564		up	C16981	--
Stg0373	Kaempferol 3-O-robinoside (Biorobin)	Flavonoids-Flavonols	3460	592	366	2230	2360	4260	1.09129	2.00317	1.00228		up	--	--
Stg0745	Kaempferol-3-O-galactoside（Trifolin）	Flavonoids-Flavonols	49900	57700	60300	27500	24700	20100	1.17983	0.430613	-1.21553		down	C12626	ko00944
Stg0369	Quercetin 3-O-glucoside (Isoquercitrin)	Flavonoids-Flavonols	173000	137000	107000	36900	39700	101000	1.13418	0.425899	-1.23142		down	C05623	ko00944,ko01100,ko01110
Stg0378	Quercetin 7-O-rutinoside	Flavonoids-Flavonols	19900	6830	8090	6450	3400	1510	1.20928	0.326249	-1.61595		down	--	--
Stg0726	Myricitrin	Flavonoids-Flavonols	3630	1910	1170	711	1150	272	1.23259	0.317884	-1.65343		down	--	--
Stg0746	Quercetin O-acetylhexoside	Flavonoids-Flavonols	6680	2390	1690	1260	561	1500	1.15197	0.308643	-1.69599		down	--	--
Stg0718	Quercetin 3-O-rutinoside (Rutin)	Flavonoids-Flavonols	23800	3590	6190	3590	3000	1930	1.11187	0.253722	-1.97868		down	C05625	ko00944,ko01100,ko01110
Stg0734	Quercetin 3-O-galactoside (Hyperin)	Flavonoids-Flavonols	34300	18300	19000	3170	8580	2250	1.62961	0.195531	-2.35453		down	C10073	--
Stg0329	Rotenone	Flavonoids-Isoflavones	3960	2580	11400	48900	14600	105000	1.74243	9.39242	3.2315		up	C07593	ko00943,ko01061,ko01110,ko05012
Stg0332	Daidzein 7-O-glucoside (Daidzin)	Flavonoids-Isoflavones	419000	411000	408000	3050000	2520000	3010000	1.80792	6.93053	2.79297		up	C10216	ko00943
Stg0473	Daidzein	Flavonoids-Isoflavones	45900	33700	43400	208000	206000	320000	1.71743	5.96748	2.57712		up	C10208	ko00943,ko01061,ko01110
Stg0537	Medicarpin	Flavonoids-Isoflavones	1160000	1200000	656000	5440000	3980000	3890000	1.56523	4.41313	2.1418		up	C10503	ko00943,ko01061,ko01110
Stg0187	2'-Deoxyadenosine	Nucleotide and its derivates	578000	329000	673000	4080000	4110000	5980000	1.91611	8.96835	3.16484		up	C00559	ko00230,ko01100,ko02010
Stg0178	Deoxyguanosine	Nucleotide and its derivates	216000	227000	161000	709000	651000	761000	1.45228	3.51159	1.81212		up	C00330	ko00230,ko01100
Stg0226	Ectoine	Nucleotide and its derivates	406000	370000	328000	1300000	1040000	1530000	1.43834	3.50543	1.80959		up	C06231	ko00260,ko01100,ko01120
Stg0202	Thymidine	Nucleotide and its derivates	62000	46800	52800	150000	180000	174000	1.38012	3.11881	1.641		up	C00214	ko00240,ko01100
Stg0662	Uridine	Nucleotide and its derivates	177000	253000	187000	674000	452000	675000	1.31199	2.91896	1.54546		up	C00299	ko00240,ko01100
Stg0179	1-Methyladenosine	Nucleotide and its derivates	455	343	374	1060	1010	1020	1.27653	2.63652	1.39863		up	C02494	--
Stg0143	5-Methylcytosine	Nucleotide and its derivates	6490	6900	6890	16400	13900	18700	1.20629	2.41617	1.27272		up	C02376	ko00240
Stg0663	Inosine	Nucleotide and its derivates	828000	880000	573000	1720000	1590000	1690000	1.13407	2.19202	1.13226		up	C00294	ko00230,ko01100
Stg0658	Cytosine arabinoside	Nucleotide and its derivates	246000	457000	252000	648000	728000	712000	1.11861	2.18639	1.12855		up	--	--
Stg0659	2,6-Dihydroxypurine	Nucleotide and its derivates	43500	45400	57700	96400	89100	113000	1.07484	2.03615	1.02585		up	--	--
Stg0166	5-Methylcytidine	Nucleotide and its derivates	1250000	1210000	1060000	549000	591000	580000	1.0938	0.488636	-1.03317	-2.04651	down	--	--
Stg0190	Guanine derivative	Nucleotide and its derivates	25500	23200	23000	21700	5270	7120	1.08206	0.475453	-1.07262	-2.10326	down	--	--
Stg0054	2-Hydroxy-6-aminopurine	Nucleotide and its derivates	177000	126000	131000	43700	42500	89800	1.18758	0.40553	-1.30212	-2.46591	down	--	--
Stg0171	5,6-Dihydro-5-methyluracil	Nucleotide and its derivates	22100	22300	22600	9840	5960	10800	1.2286	0.397015	-1.33273	-2.5188	down	--	--
Stg0033	2'-Deoxyinosine-5'-monophosphate	Nucleotide and its derivates (P-containing)	9560	7480	41600	4940000	6070000	4120000	3.12101	258.015	8.01131		up	C06196	ko00230
Stg0198	Adenosine O-ribose	Nucleotide and its derivates (P-containing)	322000	321000	299000	1110000	1090000	1190000	1.47204	3.59873	1.84749		up	--	--
Stg0415	2'-Deoxycytidine-5'-diphosphate	Nucleotide and its derivates (P-containing)	9730	5920	6470	27300	25300	21400	1.41517	3.34539	1.74217		up	C00705	ko00240,ko01100
Stg0070	β-Nicotinamide mononucleotide	Nucleotide and its derivates (P-containing)	63700	180000	51500	43100	26800	41400	1.003	0.377033	-1.40724	-2.65229	down	C00455	ko00760,ko01100
Stg0123	Adenosine diphosphate	Nucleotide and its derivates (P-containing)	28300	42100	45700	13300	11500	13900	1.32527	0.333333	-1.58496	-3	down	C00008	ko00190,ko00195,ko00230,ko00908,ko01100,ko01110,ko1130,ko04068,ko04080,ko04142,ko04152,ko04611,ko04714,ko04742,ko04924,ko05012
Stg0164	Guanosine 3',5'-cyclic monophosphate	Nucleotide and its derivates (P-containing)	1610000	1700000	1500000	166000	245000	360000	1.7591	0.160291	-2.64123	-6.23865	down	C00942	ko00230,ko01100,ko04022,ko04270.ko04540,ko04611,ko04713,ko04714,ko04730,ko04740,ko04744,ko04921,ko04923,ko04924,ko04925,ko04970,ko04976
Stg0139	Guanosine 5'-monophosphate	Nucleotide and its derivates (P-containing)	65700	41300	56000	7850	3520	8940	1.86374	0.124601	-3.00461	-8.0256	down	C00144	ko00230,ko01060,ko01065,ko01100,ko01523,ko04022,ko04740,ko04742,ko04744
Stg0122	Inosine 5'-monophosphate	Nucleotide and its derivates (P-containing)	194000	113000	177000	26500	10300	23200	1.85894	0.123967	-3.01197	-8.06667	down	C00130	ko00230,ko01060,ko01065,ko01070,ko01100,ko01110,ko01130,ko01523,ko04742
Stg0096	Adenosine monophosphate	Nucleotide and its derivates (P-containing)	766000	528000	656000	86600	41700	65100	1.97259	0.0991795	-3.33381	-10.0827	down	C01367	ko00230,ko01100
Stg0106	Nicotinic acid adenine dinucleotide	Nucleotide and its derivates (P-containing)	70900	38200	77400	7420	3420	3700	2.05414	0.0779625	-3.68108	-12.8267	down	C00003	ko00190,ko00730,ko00760,ko01100,ko04152,ko04211,ko04212,ko04925,ko04977
Stg0640	Uridine 5'-monophosphate	Nucleotide and its derivates (P-containing)	172000	262000	169000	20200	6600	13600	2.13601	0.0669983	-3.89973	-14.9257	down	C00105	ko00240,ko01100
Stg0656	Uridine 5'-diphospho-D-glucose	Nucleotide and its derivates (P-containing)	9260000	10100000	11400000	682000	514000	421000	2.23464	0.0525683	-4.24966	-19.0229	down	C00029	ko00040,ko00052,ko00053,ko00240,ko00500,ko00520,ko00524,ko00561,ko00908,ko01051,ko01060,ko01100,ko01130
Stg0657	Cytidylic acid	Nucleotide and its derivates (P-containing)	113000	91200	89000	2760	1060	1980	2.58701	0.0197817	-5.65969	-50.5517	down	C03104	--
Stg0609	Nicotinic acid mononucleotide	Nucleotide and its derivates (P-containing)	199000	158000	151000	554	1240	1010	2.97497	0.00551969	-7.5012	-181.17	down	--	--
Stg0014	2-Phosphoglycerate	Organic acid and its derivatives	91200	85800	154000	783000	855000	1330000	1.90839	8.96677	3.16459		up	--	--
Stg0632	Anthranilate-O-Hex-O-Hex	Organic acid and its derivatives	5770	3500	4660	10500	41400	15200	1.42985	4.81694	2.26812		up	--	--
Stg0635	o-Hydroxybenzoate	Organic acid and its derivatives	2150	522	3880	11500	5970	11700	1.54254	4.45208	2.15448		up	--	--
Stg0612	4-Hydroxy-3-methoxymandelate	Organic acid and its derivatives	21100	24400	34500	89200	108000	108000	1.49648	3.815	1.93168		up	C05584	ko00350,ko01100
Stg0554	Taurocholate	Organic acid and its derivatives	79400	48500	51700	76200	366000	128000	1.06941	3.17483	1.66668		up	--	--
Stg0667	Diethyl phosphate	Organic acid and its derivatives	314000	118000	164000	382000	675000	604000	1.24653	2.78691	1.47867		up	C06608	ko00627
Stg0102	6-Aminocaproic acid	Organic acid and its derivatives	843000	841000	853000	2380000	2140000	2520000	1.31101	2.77493	1.47245		up	C02378	ko00930,ko01100,ko01120
Stg0661	Tartaric acid	Organic acid and its derivatives	712000	796000	1030000	2140000	1920000	2570000	1.25435	2.61229	1.38532		up	--	--
Stg0470	DL-3,4-Dihydroxymandelic acid	Organic acid and its derivatives	24000	7380	13200	23900	33000	36000	1.0303	2.08389	1.05928		up	--	--
Stg0084	4-Guanidinobutyric acid	Organic acid and its derivatives	283000	269000	329000	552000	752000	516000	1.06674	2.06583	1.04672		up	C01035	ko00330,ko01100
Stg0255	Kynurenic acid	Organic acid and its derivatives	198000	186000	191000	96600	87800	85100	1.13079	0.468696	-1.09328		down	C01717	ko00380,ko01100
Stg0138	2-Picolinic acid	Organic acid and its derivatives	186000	196000	166000	61300	86100	89700	1.17305	0.432664	-1.20868		down	C10164	ko00380,ko01100
Stg0670	Glutaric acid	Organic acid and its derivatives	936000	843000	662000	326000	389000	315000	1.18242	0.421958	-1.24483		down	C00489	ko00071,ko00310
Stg0660	L(-)-Malic acid	Organic acid and its derivatives	10700	5790	8470	934	3710	3230	1.32279	0.315465	-1.66445		down	C00497	ko00650
Stg0099	DL-Pipecolinic acid	Organic acid and its derivatives	4380000	4540000	5050000	1380000	1490000	1480000	1.4029	0.311382	-1.68324		down	--	--
Stg0608	3-Amino-3-(4-hydroxyphenyl)propionate	Organic acid and its derivatives	1310000	1410000	1350000	364000	361000	461000	1.44252	0.2914	-1.77892		down	--	--
Stg0296	Tuberonic acid hexoside	Organic acid and its derivatives	674000	616000	538000	195000	163000	164000	1.45006	0.285558	-1.80814		down	--	--
Stg0080	a-Aminoadipate	Organic acid and its derivatives	753000	689000	805000	88500	86000	115000	1.8619	0.128838	-2.95636		down	--	--
Stg0696	2-Isopropylmalate	Organic acid and its derivatives	864000	1130000	730000	87200	114000	93900	1.92768	0.108333	-3.20645		down	C02504	ko00290,ko00620,ko01100,ko01110,ko01210,ko01230
Stg0637	Argininosuccinate	Organic acid and its derivatives	75200	82900	59600	1560	651	1620	2.62349	0.0175976	-5.82848		down	C03406	ko00220,ko00250,ko01100,ko01110,ko01130,ko01230
Stg0374	Phellodensin F	Others	15200	9400	21400	143000	86500	167000	1.88147	8.61957	3.10762		up	--	--
Stg0035	Myoinositol	Others	568000	520000	783000	6130000	2830000	4980000	1.79868	7.45056	2.89735		up	--	--
Stg0242	4-Methyl-5-thiazoleethanol	Others	41500	29900	39600	134000	230000	350000	1.70098	6.43243	2.68536		up	C04294	ko00730,ko01100
Stg0465	(-)-10-Methoxyvincamedine N-oxide	Others	5260	7860	11900	32300	35300	34500	1.53481	4.08074	2.02883		up	--	--
Stg0279	Procyanidin B1	Others	19600	21100	21900	80000	42000	75100	1.32734	3.14856	1.65469		up	--	--
Stg0368	9alpha-Hydroxyfraxinellone	Others	7120	5190	7960	23800	13300	22400	1.28682	2.93537	1.55354		up	--	--
Stg0555	Denin	Others	457000	448000	503000	1010000	2150000	966000	1.22806	2.9304	1.5511		up	--	--
Stg0458	N,N-Didesvenlafaxine	Others	6370	6760	3910	21000	9460	10000	1.05505	2.37441	1.24757		up	--	--
Stg0575	Griseofulvin	Others	11800	12300	9550	37800	22700	17500	1.07336	2.31798	1.21287		up	--	--
Stg0472	trans-2-Hexenal	Others	2170000	720000	1160000	2120000	3160000	3030000	1.01782	2.05185	1.03693		up	C08497	--
Stg0018	4-methylumbelliferyl phenylphosphonate	Others	235000	245000	252000	467000	488000	530000	1.09048	2.02869	1.02055		up	--	--
Stg0269	5'-S-Methylthioadenosine	Others	22200000	21600000	21700000	12500000	10100000	8910000	1.10208	0.481069	-1.05569		down	--	--
Stg0089	6,8-Dihydroxy-5,7-dimethoxycoumarin	Others	1420000	1110000	1010000	450000	659000	545000	1.09722	0.467232	-1.09779		down	--	--
Stg0530	Ismelin	Others	53400	84500	67000	41700	17800	29100	1.12055	0.432406	-1.20954		down	--	--
Stg0163	Phenoxybenzamine	Others	21500	30800	24700	15800	9560	7600	1.14856	0.428052	-1.22414		down	--	--
Stg0094	4-aminotetrahydrobiopterin	Others	580000	357000	477000	185000	177000	178000	1.23792	0.381895	-1.38875		down	--	--
Stg0479	Homomangiferin	Others	6660	6090	6890	2940	1980	2390	1.28372	0.3722	-1.42585		down	--	--
Stg0182	5,6-Dimethoxynaphtol	Others	18100	28200	16400	9740	11000	2590	1.20678	0.372089	-1.42628		down	--	--
Stg0104	3-O-carbamoyl-d-mannose	Others	21200	18800	12500	8110	5730	4670	1.27468	0.352571	-1.50401		down	--	--
Stg0645	p-Chlorophenoxyacetate	Others	62100	70000	53000	10500	35100	18300	1.30591	0.345219	-1.53442		down	--	--
Stg0097	Glutathione (oxidized form)	Others	22400	46600	28700	10900	9940	9400	1.33368	0.309519	-1.6919		down	--	--
Stg0618	Allyladenosine	Others	3640	2810	6720	743	906	2260	1.33488	0.296811	-1.75238		down	--	--
Stg0155	Benzamidine hydrochloride	Others	139000	94500	192000	50200	21100	50900	1.37762	0.287192	-1.79991		down	--	--
Stg0151	8-Chlro-1-tetrahydronorharmanone	Others	498000	424000	450000	145000	59800	131000	1.52739	0.244752	-2.03061		down	--	--
Stg0693	Coniferaldehyde O-hexside	Others	62500	41400	85100	13000	4780	13100	1.7067	0.163386	-2.61364		down	--	--
Stg0019	2-Methylmercaptobenzothiazole	Others	300000	287000	201000	18900	43200	38700	1.85358	0.127919	-2.9667		down	--	--
Stg0114	Hyperoside	Others	5790	685000	5390	3420	2960	3570	1.40949	0.0142923	-6.12862		down	--	--
Stg0031	N-benzoyl-tryptamine	Phenylamides and its derivatives	1490	1630	4010	13600	15900	36800	1.87769	9.29874	3.21703		up	--	--
Stg0364	N-feruloyl-cadaverine	Phenylamides and its derivatives	17200	9290	19300	85600	43600	156000	1.62935	6.22843	2.63887		up	--	--
Stg0235	N-feruloyl-putrescine	Phenylamides and its derivatives	1470000	782000	1050000	5820000	2350000	8670000	1.50459	5.09994	2.35048		up	--	--
Stg0231	N-p-coumaroyl-agmatine	Phenylamides and its derivatives	23300	20900	25600	74700	78500	154000	1.5147	4.40115	2.13788		up	--	--
Stg0253	N-feruloyl-serotonin	Phenylamides and its derivatives	44200	33100	27600	144000	77700	129000	1.37134	3.34318	1.74122		up	--	--
Stg0258	N-feruloyl-agmatine	Phenylamides and its derivatives	30000	20400	23600	84600	37900	117000	1.24236	3.23649	1.69443		up	--	--
Stg0205	N-p-coumaroyl-putrescine	Phenylamides and its derivatives	43800	15300	36600	58400	92300	155000	1.26807	3.19436	1.67553		up	--	--
Stg0250	N-feruloyl-tryptamine	Phenylamides and its derivatives	10600	5240	14200	23400	21100	44300	1.24637	2.95606	1.56367		up	--	--
Stg0254	N-p-coumaroyl-putrescine derivative	Phenylamides and its derivatives	7370	2100	4690	6970	10700	16300	1.07642	2.39901	1.26244		up	--	--
Stg0326	N', N''-di-p-coumaroyl-spermidine	Phenylamides and its derivatives	813000	711000	667000	1880000	1190000	2180000	1.14329	2.39617	1.26073		up	--	--
Stg0366	N-hexosyl-p-coumaroyl-serotonin	Phenylamides and its derivatives	58400	64600	66200	145000	125000	159000	1.16482	2.26744	1.18107		up	--	--
Stg0229	N',N",N"'-p-coumaroyl-cinnamoyl-caffeoyl-spermidine	Phenylamides and its derivatives	9300	8850	6120	19000	20700	14000	1.11042	2.21261	1.14575		up	--	--
Stg0274	N-p-coumaroyl-2-hydroxyputrescine	Phenylamides and its derivatives	292000	377000	342000	608000	884000	576000	1.04401	2.0455	1.03245		up	--	--
Stg0247	N', N''-di-p-coumaroyl-spermine	Phenylamides and its derivatives	425000	321000	263000	132000	73000	152000	1.27212	0.353816	-1.49893		down	--	--
Stg0246	N-p-coumaroyl-spermine	Phenylamides and its derivatives	47300	41400	41000	11100	8480	17600	1.4409	0.286662	-1.80258		down	--	--
Stg0565	Sesamin	Phenylpropanoids	10700	12400	9640	97700	186000	109000	2.02187	11.9945	3.5843		up	C10882	ko01110
Stg0561	Daphnoretin	Phenylpropanoids	2150	5840	2140	29200	28700	20100	1.85894	7.6999	2.94484		up	C09216	--
Stg0783	Sinapoyl aldehyde	Phenylpropanoids	8910	6760	11200	28100	41400	53900	1.56253	4.59248	2.19927		up	C05610	ko00940,ko01061,ko01100,ko01110
Stg0717	p-Coumaryl alcohol	Phenylpropanoids	38300	47000	78100	146000	56300	305000	1.04538	3.10465	1.63443		up	C02646	ko00940,ko01061,ko01100,ko01110
Stg0301	Ferulic acid O-hexoside	Phenylpropanoids	33700	12800	31500	51400	36000	117000	1.04801	2.62051	1.38985		up	--	--
Stg0511	Caffeic aldehyde	Phenylpropanoids	35100	37000	36900	19400	14300	17200	1.12615	0.466972	-1.09859		down	C10945	ko00940,ko01110
Stg0316	Sinapoyl O-hexoside	Phenylpropanoids	74200	38000	63400	21600	2970	37100	1.27917	0.351196	-1.50965		down	--	--
Stg0541	1-O-b-D-glucopyranosyl sinapate	Phenylpropanoids	52600	7470	3770	3260	3360	3770	1.10529	0.162751	-2.61926		down	--	--
Stg0677	Caftaric acid	Phenylpropanoids-Phenolic acids	894000	417000	1030000	10400000	1690000	17600000	1.76716	12.6826	3.66478		up	--	--
Stg0365	p-Coumaroyl shikimic acid	Phenylpropanoids-Phenolic acids	38300	35000	38900	155000	164000	197000	1.60161	4.59893	2.2013		up	C02947	ko00940,ko00941,ko00945,ko01100,ko01110
Stg0758	Dimethoxycinnamic acid	Phenylpropanoids-Phenolic acids	607	357	974	1880	4150	2590	1.52169	4.44788	2.15312		up	--
Stg0315	Caffeoyl shikimic acid	Phenylpropanoids-Phenolic acids	19800	12400	28200	60600	18600	96000	1.00145	2.90066	1.53638		up	C10434	ko00940,ko00941,ko00945,ko01100,ko01110
Stg0375	p-Coumaric acid	Phenylpropanoids-Phenolic acids	2610000	1530000	2350000	3010000	3540000	6950000	1.52169	2.08012	1.05667		up	C00811	ko00130,ko00350,ko00360,ko00940,ko00950,ko01061,ko01100,ko01110,ko011220
Stg0100	2-Hydroxycinnamic acid	Phenylpropanoids-Phenolic acids	99100	97200	118000	42400	46700	49000	1.16937	0.439389	-1.18643		down	C01772	ko00360,ko00940,ko01100,ko01110,ko01120
Stg0423	2-Methoxybenzoic acid	Phenylpropanoids-Phenolic acids	1480	3740	1490	394	591	213	1.60706	0.178539	-2.48568		down	--	--
Stg0227	Methoxyindoleacetic acid	Phytohormones and its derivatives	678000	551000	576000	2100000	1610000	2360000	1.41276	3.36288	1.7497		up	C05660	ko00380
Stg0300	trans-Zeatin riboside (tZR) iso3	Phytohormones and its derivatives	14800	19600	12400	35900	53400	57300	1.35129	3.13248	1.6473		up	--	--
Stg0232	5-Methoxy-3-indoleaceate	Phytohormones and its derivatives	464000	394000	378000	1240000	1010000	1500000	1.34765	3.03398	1.60121		up	--	--
Stg0288	trans-Zeatin riboside (tZR) iso2	Phytohormones and its derivatives	14800	17900	15800	33600	40900	51500	1.23957	2.59794	1.37737		up	--	--
Stg0265	Imidazole-4-acetate	Phytohormones and its derivatives	56700	44600	36800	119000	110000	127000	1.25306	2.57784	1.36616		up	C02835	ko00340
Stg0105	5-Aminoindole	Phytohormones and its derivatives	276000	282000	256000	685000	712000	696000	1.26423	2.57125	1.36247		up	--	--
Stg0079	isopentenyladenine N7-glucoside (iP7G)	Phytohormones and its derivatives	27200	45200	39900	10200	16000	25900	1.0497	0.463936	-1.108		down	--	--
Stg0691	Salicylic acid O-glucoside	Phytohormones and its derivatives	2220000	2390000	1920000	843000	1190000	847000	1.15699	0.441041	-1.18101		down	--	--
Stg0674	Salicylic acid O-hexoside	Phytohormones and its derivatives	87000	54100	73100	24200	33500	24100	1.23372	0.381886	-1.38879		down	--	--
Stg0791	N-[(-)-JASMONOYL]-(L)-ISOLEUCINE (Ja-L-Ile)	Phytohormones and its derivatives	641000	629000	523000	194000	219000	209000	1.33134	0.346905	-1.52739		down	--	--
Stg0083	3-Indolebutyrate	Phytohormones and its derivatives	38700	29800	38400	14000	8310	13500	1.33643	0.334986	-1.57783		down	--	--
Stg0502	Jasmonic acid	Phytohormones and its derivatives	10800	12100	9620	2070	4620	3500	1.3781	0.313346	-1.67417		down	C08491	ko00592,ko01060,ko01070,ko01100,ko01110,ko04075
Stg0282	isopentenyladenine (iP)	Phytohormones and its derivatives	619000	607000	487000	273000	132000	99400	1.41752	0.294454	-1.76388		down	--	--
Stg0234	p-coumaroyl spermine	Phytohormones and its derivatives	44900	37500	19700	5890	9220	12700	1.39367	0.27238	-1.87631		down	--	--
Stg0217	trans-zeatin N-glucoside	Phytohormones and its derivatives	169000	271000	159000	47000	49300	51000	1.50292	0.24591	-2.0238		down	--	--
Stg0203	trans-Zeatin 7-glucoside	Phytohormones and its derivatives	106000	114000	68600	12800	33300	22800	1.51881	0.238739	-2.0665		down	--	--
Stg0643	Kinetin riboside	Phytohormones and its derivatives	91300	84200	23200	6610	2000	8700	1.91961	0.0871163	-3.52091		down	--	--
Stg0055	Glucose	Sugars	521000	323000	764000	2950000	5830000	7450000	1.92639	10.0933	3.33532		up	C00031	ko00010,ko00030,ko00052,ko00500,ko00520,ko00521,ko00524,ko00901,ko01100,ko01110,ko01130,ko02010,ko02020,ko02060,ko04066,ko04068,ko04113,ko04152,ko04742,ko04910,ko04911,ko04917,ko04922,ko04930,ko04931,ko04932,ko04933,ko04973,ko04976,ko04978,ko05111,ko05230
Stg0613	Inositol	Sugars	11700	21000	20600	100000	110000	99300	1.72293	5.803	2.5368		up	C00137	ko00052,ko00053,ko00521,ko00562,ko01100,ko01120,ko01130,ko02010,ko04070
Stg0606	Gluconic acid	Sugars	2970	2110	4220	5330	6900	6930	1.05261	2.06022	1.04279		up	C00257	ko00030,ko01100,ko01110,ko01120,ko01130,ko01200
Stg0485	Glucosaminate	Sugars	7010	4250	6520	3150	1970	2160	1.16824	0.409449	-1.28824		down	C03752	ko00030,ko01120,ko02060
Stg0073	Trehalose	Sugars	345000	193000	359000	58700	72400	201000	1.21953	0.370234	-1.43349		down	C01083	ko00500,ko01100,ko01110,ko02010,ko02060
Stg0280	Tri-glucoside	Sugars	62900	81600	61600	28800	20500	19500	1.34309	0.333819	-1.58286		down	--	--
Stg0542	2-Propenyl (sinigrin)	Sugars	47300	7080	3270	3390	3320	2590	1.11376	0.161318	-2.63202		down	--	--
Stg0652	Glucarate O-phosphoric acid	Sugars (P-containing)	5290000	4680000	5250000	2080000	2010000	1120000	1.32772	0.342313	-1.54661		down	C00345	ko00030,ko01100,ko01110,ko01120,ko01130,ko01200
Stg0638	Trehalose 6-phosphate	Sugars (P-containing)	32600	22900	28400	4420	4410	8130	1.63202	0.202145	-2.30653		down	C00689	ko00500,ko01100,ko02060,ko04723
Stg0610	Fructose-1-phosphate	Sugars (P-containing)	2370000	2610000	2580000	176000	134000	146000	2.18167	0.0603175	-4.05128		down	C01094	ko00051,ko00400,ko01100,ko01120,ko02060
Stg0650	Mannose-6-phosphate	Sugars (P-containing)	1500000	1660000	1840000	94200	42500	51000	2.36602	0.03754	-4.73543		down	C00275	ko00051,ko00520,ko01100,ko01110,ko01130,ko02060,ko04142
Stg0651	Ribulose-5-phosphate	Sugars (P-containing)	97800	156000	160000	7920	637	4900	2.45001	0.0325205	-4.9425		down	C00199	ko00030,ko00040,ko00540,ko00680,ko00710,ko00740,ko00750,ko01100,ko01110,ko01120,ko01130,ko01200,ko01230
Stg0648	2-Deoxyribose 1-phosphate	Sugars (P-containing)	734000	821000	1190000	20000	17700	28500	2.50439	0.0241166	-5.37383		down	C00672	ko00030,ko00240
Stg0789	Cucurbitacin D	Terpenoids	334000	396000	350000	1790000	1860000	1940000	1.66854	5.17593	2.37182		up	C08796	--
Stg0219	Gentiopicrin	Terpenoids	27600	67500	86300	22800	16900	26700	1.09698	0.366042	-1.44992		down	--	--
Stg0545	Phytocassane C	Terpenoids	781	5880	25100	567	509	439	1.69485	0.0477	-4.38987		down	--	--
Stg0644	Pyridoxamine 5'-phosphate	Vitamins and its derivatives	10600	10700	18200	241000	267000	264000	2.24876	19.5443	4.28868		up	--	--
Stg0067	Thiamine	Vitamins and its derivatives	14300	20000	14400	71600	75000	88600	1.62786	4.82957	2.27189		up	C00378	ko00730,ko01100,ko02010,ko04122,ko04977
Stg0021	Hydroxynicotinic acid	Vitamins and its derivatives	156000	140000	209000	459000	575000	1190000	1.47937	4.40396	2.1388		up	--	--
Stg0302	Vitamin B2	Vitamins and its derivatives	474000	823000	342000	763000	1410000	1470000	1.04312	2.2227	1.15231		up	--	--
Stg0177	4-Pyridoxic acid	Vitamins and its derivatives	11000	22600	13100	33800	37800	32100	1.12593	2.22056	1.15092		up	C00847	ko00750,ko01100,ko01120
Stg0011	L-Ascorbic Acid	Vitamins and its derivatives	258000	224000	178000	135000	110000	68800	1.06089	0.475455	-1.07262		down	--	--
Stg0209	Thiamine monophosphate	Vitamins and its derivatives	13300	13000	13500	5690	8420	4350	1.11057	0.463819	-1.10837		down	--	--
Stg0071	Nicotinate ribonucleoside	Vitamins and its derivatives	1630000	1270000	1620000	706000	705000	607000	1.15031	0.44646	-1.1634		down	C05841	ko00760,ko01100
Stg0127	Nicotinic acid	Vitamins and its derivatives	226000	218000	163000	69900	97200	100000	1.14294	0.440033	-1.18432		down	C00253	ko00760,ko00960,ko01060,ko01064,ko01100,ko01110,ko01120,ko05133
Stg0170	Nicotinamide	Vitamins and its derivatives	76000	69700	49900	22400	28700	25300	1.22583	0.390593	-1.35626		down	--	--
Stg0570	Cucurbic acid	Vitamins and its derivatives	3830	3240	3220	1190	966	1110	1.38768	0.317396	-1.65565		down	--	--
Stg0185	Nicotinic acid-hexoside	Vitamins and its derivatives	65500	68300	73000	10600	9310	11400	1.78748	0.151402	-2.72354		down	--	--
Stg0587	5-Hydroxyflunixin	Vitamins and its derivatives	3750	86000	142000	2760	2430	2930	1.81094	0.0350378	-4.83495		down	--	--
